# Supplementary material for: Quantitative analysis of chromatin interaction changes upon a 4.3 Mb deletion at mouse 4E2
Source: BMC Genomics. 2015 Nov 21;16:982. doi: 10.1186/s12864-015-2137-5 (PMC4654810; doi:10.1186/s12864-015-2137-5)
Supplement: Additional file 2: Table S1. — (a) Positions and (b) C57Bl6/J-129S5/SvEvBrd SNP information for analyzed PE-4Cseq viewpoints on chromosome 4. Primers used for Sanger sequencing are shown. (XLSX 26 kb) [file 12864_2015_2137_MOESM2_ESM.xlsx]

## Sheet: SuppTable1
Supplementary Table 1
A) Viewpoint positions and PE-sequencing amplification primers for all analyzed positions. PE primers already have Illumina True-Seq PE primers sequences in their 5' sites. Primers were designed based on mm9 chr4 sequence.
H in primer names indicate that they lie adjacently to a HindIII cutting site, while D indicated a DpnII primer. B means barcode, and these indicate primer with an extra 1-3 nucleotide sequences that can be used to identify pools of different samples combined into a single PE HiSeq lane.
chr	start	end	Viewpoint name	PE1 primer name	Sequence	PE2 primer name	Sequence
4	147977580	147978079	1	147.9_D2_SNP_P1	AATGATACGGCGACCACCGAGATCTACACTCTTTCCCTACACGACGCTCTTCCGATCTCGGCTACTATTGCTCCTGCA	147.9_H3_P2	CAAGCAGAAGACGGCATACGAGATCGGTCTCGGCATTCCTGCTGAACCGCTCTTCCGATCTGGCAACCGGGTAGAAGCTT
				147.9_BD2_SNP_P1	AATGATACGGCGACCACCGAGATCTACACTCTTTCCCTACACGACGCTCTTCCGATCTTACGGCTACTATTGCTCCTGCA
4	148921717	148921949	2	148.9_ D2_SNP_P1	AATGATACGGCGACCACCGAGATCTACACTCTTTCCCTACACGACGCTCTTCCGATCTCCTGTGCATATATCATACAAAAC	148.9_H3_P2	CAAGCAGAAGACGGCATACGAGATCGGTCTCGGCATTCCTGCTGAACCGCTCTTCCGATCTTAGAGGTTCCCTGAAAGCTT
				148.9_BD2_SNP_P1	AATGATACGGCGACCACCGAGATCTACACTCTTTCCCTACACGACGCTCTTCCGATCTTACCTGTGCATATATCATACAAAAC
				148.9_BD2_2_SNP_P1	AATGATACGGCGACCACCGAGATCTACACTCTTTCCCTACACGACGCTCTTCCGATCTTCCTGTGCATATATCATACAAAAC
				148.9_BD2_3_SNP_P1	AATGATACGGCGACCACCGAGATCTACACTCTTTCCCTACACGACGCTCTTCCGATCTACCTGTGCATATATCATACAAAAC
4	150429462	150429741	3	150.4_D2_SNP_P1	AATGATACGGCGACCACCGAGATCTACACTCTTTCCCTACACGACGCTCTTCCGATCTGTCTTATAGCCAGGTTTACTAGTTCC	150.4_H3_P2	CAAGCAGAAGACGGCATACGAGATCGGTCTCGGCATTCCTGCTGAACCGCTCTTCCGATCTCCCTATCTTACAAGTGGCTCTG
				150.4_BD2_SNP_P1	AATGATACGGCGACCACCGAGATCTACACTCTTTCCCTACACGACGCTCTTCCGATCTTGTCTTATAGCCAGGTTTACTAGTTCC
4	150984300	150984910	4	150.9_D2_SNP_P1	AATGATACGGCGACCACCGAGATCTACACTCTTTCCCTACACGACGCTCTTCCGATCTAGGTTAGGGTCCGCTGCTTAG	150.9_H3_P2	CAAGCAGAAGACGGCATACGAGATCGGTCTCGGCATTCCTGCTGAACCGCTCTTCCGATCTATAAACGCACTCAGGCAAGG
				150.9_BD2_SNP_P1	AATGATACGGCGACCACCGAGATCTACACTCTTTCCCTACACGACGCTCTTCCGATCTATAGGTTAGGGTCCGCTGCTTAG
4	151610577	151611177	5	151.6_D2_SNP_P1	AATGATACGGCGACCACCGAGATCTACACTCTTTCCCTACACGACGCTCTTCCGATCTAGAGACATCGGTCTCTGATGGT	151.6_H3_P2	CAAGCAGAAGACGGCATACGAGATCGGTCTCGGCATTCCTGCTGAACCGCTCTTCCGATCTATGAGGGTCCAATCCATAAGC
				151.6_BD2_SNP_P1	AATGATACGGCGACCACCGAGATCTACACTCTTTCCCTACACGACGCTCTTCCGATCTCTAGAGACATCGGTCTCTGATGGT
4	152144823	152145299	6	152.1_D2_SNP_P1	AATGATACGGCGACCACCGAGATCTACACTCTTTCCCTACACGACGCTCTTCCGATCTACTCACAACACTGGGCGGTCT	152.1_H3_P2	CAAGCAGAAGACGGCATACGAGATCGGTCTCGGCATTCCTGCTGAACCGCTCTTCCGATCTGTGCTTGGCAGTACTAAATAGAAGCTT
				152.1_BD2_SNP_P1	AATGATACGGCGACCACCGAGATCTACACTCTTTCCCTACACGACGCTCTTCCGATCTCACTCACAACACTGGGCGGTCT
4	152480948	152481155	7	152.4_D2_SNP_P1	AATGATACGGCGACCACCGAGATCTACACTCTTTCCCTACACGACGCTCTTCCGATCTCAATTCCTACCATTTGTTTTATGTCAG	152.4_H3_P2	CAAGCAGAAGACGGCATACGAGATCGGTCTCGGCATTCCTGCTGAACCGCTCTTCCGATCTAAGAGTCGTTTCCGGAAGCTT
				152.4_BD2_SNP_P1	AATGATACGGCGACCACCGAGATCTACACTCTTTCCCTACACGACGCTCTTCCGATCTACAATTCCTACCATTTGTTTTATGTCAG
4	152922363	152922577	8	152.9_D2_SNP_P1	AATGATACGGCGACCACCGAGATCTACACTCTTTCCCTACACGACGCTCTTCCGATCTGAACGACAGGCAACCTGGA	152.9_H3_P2	CAAGCAGAAGACGGCATACGAGATCGGTCTCGGCATTCCTGCTGAACCGCTCTTCCGATCTGGCTAGCAAGACTTCAGAAAGCTT
				152.9_BD2_SNP_P1	AATGATACGGCGACCACCGAGATCTACACTCTTTCCCTACACGACGCTCTTCCGATCTGGAACGACAGGCAACCTGGA
4	153427982	153428552	9	153.4_D2_SNP_P1	AATGATACGGCGACCACCGAGATCTACACTCTTTCCCTACACGACGCTCTTCCGATCTGCTTTCAGTGTTGATGACCTTG	153.4_H3_P2	CAAGCAGAAGACGGCATACGAGATCGGTCTCGGCATTCCTGCTGAACCGCTCTTCCGATCTTCTAAATATCAAGTCCAGATAAAGCTT
				153.4_BD2_SNP_P1	AATGATACGGCGACCACCGAGATCTACACTCTTTCCCTACACGACGCTCTTCCGATCTATGCTTTCAGTGTTGATGACCTTG
4	153937338	153937774	10	153.9_D2_SNP_P1	AATGATACGGCGACCACCGAGATCTACACTCTTTCCCTACACGACGCTCTTCCGATCTGCGGTTCTATTTGTGTCCTAGCAG	153.9_H3_P2	CAAGCAGAAGACGGCATACGAGATCGGTCTCGGCATTCCTGCTGAACCGCTCTTCCGATCTGTGGTTGCACTCCAGGAAGCTT
				153.9_BD2_SNP_P1	AATGATACGGCGACCACCGAGATCTACACTCTTTCCCTACACGACGCTCTTCCGATCTTGCGGTTCTATTTGTGTCCTAGCAG
4	154951383	154951836	11	154.9_H3_SNP_P1	AATGATACGGCGACCACCGAGATCTACACTCTTTCCCTACACGACGCTCTTCCGATCTCTCATTCCTGGAGACAATAACCAC	154.9_D2_P2	CAAGCAGAAGACGGCATACGAGATCGGTCTCGGCATTCCTGCTGAACCGCTCTTCCGATCTCAAAACTCACACTAAGCAATGATGATC
				154.9_BH3_SNP_P1	AATGATACGGCGACCACCGAGATCTACACTCTTTCCCTACACGACGCTCTTCCGATCTTACTCATTCCTGGAGACAATAACCAC
				154.9_BH3_2_SNP_P1	AATGATACGGCGACCACCGAGATCTACACTCTTTCCCTACACGACGCTCTTCCGATCTGCTCATTCCTGGAGACAATAACCAC
				154.9_BH3_3_SNP_P1	AATGATACGGCGACCACCGAGATCTACACTCTTTCCCTACACGACGCTCTTCCGATCTTCTCATTCCTGGAGACAATAACCAC
4	155555129	155555595	12	155.5_D2_SNP_P1	AATGATACGGCGACCACCGAGATCTACACTCTTTCCCTACACGACGCTCTTCCGATCTATAGGCCACTGGTGGATATTTG	155.5_H3_P2	CAAGCAGAAGACGGCATACGAGATCGGTCTCGGCATTCCTGCTGAACCGCTCTTCCGATCTACTTTCTGAGGCTGAGTGGAAG
				155.5_BD2_SNP_P1	AATGATACGGCGACCACCGAGATCTACACTCTTTCCCTACACGACGCTCTTCCGATCTATATAGGCCACTGGTGGATATTTG
B) Viewpoint information on SNP present between C57Bl6/J and 129S5. Primers used for Sanger sequencing are shown. mm9 version used.
chr	start	end	Viewpoint name	SNP position	C57Bl/6J SNP	129S5SvEvBrd SNP	Fwd Sanger Genotyping primer	Rev Sanger Genotyping primer
4	147977580	147978079	1	147977897	G	A	CTTAACCTGCCACTGGTTTAGC	ACAATTGGCTGATGGAACTAGG
4	148921717	148921949	2	148921778	T	C	AAGGTACTTTAATGGCCTGTGG	ACTAGGGACATCTGCACAGAGA
4	150429462	150429741	3	150429603	A	T	CTCTGCAGAAACTGCATACACAC	TAATTGGATTATTCAAGCCAGGA
4	150984300	150984910	4	150984564	T	C	ACCCAGAGACTATTCCCATGCT	TCTTCCCTCTTCCAAATCTCAA
4	151610577	151611177	5	151610749	C	T	ATCTGCTGTGATCCCAGTAACC	GTCACCTGAGACTTGGATGGTC
4	152144823	152145299	6	152144828	G	C	GGGAAACAGGATCTGTGACTTC	ACTGGCTTTCATTACTGGCTTC
4	152480948	152481155	7	152481135	C	A	TTTCGTCTGTACTCCTTCAGCA	GCTATCCCGAGTCTCAACAAAT
4	152922363	152922577	8	152922494	A	G	AACAGTGGTAGAAACCAACTCAAA	AGGGTCCATTTATCTGACATGC
4	153427982	153428552	9	153428156	T	C	CATGGTTCCAAAGCAGACATTA	GGTTTGCCATCAGTATCTGTGA
4	153937338	153937774	10	153937499	T	C	CCTTGTCTTTCCTGGATCTCTG	GCCAGTGAGAGGGTCTGTTATC
4	154951383	154951836	11	154951820	G	A	TCCTTACACAAAGGGCAGACTT	CACAAACATAGTGGTGAGGCATA
4	155555129	155555595	12	155555399	A	G	CTGCCATAGCAATGATCTACCC	GGATGGTATGACTGGGAGAGAG
(C) Obtained reads per viewpoint for MEF samples 129S5E71 (Df/+) and 129S5E117 (WT) for biological replicate 1
mm9 mapping against reduced index of sequences surrounding HindIII re sites
Only unique hits considered
chr	start	end	File name	total reads	Viewpoint name	Allelic total reads	no. mapped reads cis	% cis mapped reads
4	147977580	147978079	147.9_Df71_1	2426923	147.9_Df71_129S5	141774	69859	49.2749
					147.9_Df71_C57Bl6	141689	79030	55.7771
			147.9_WT117_1	10206316	147.9_WT117_129S5	1087065	422522	38.8681
					147.9_WT117_C57Bl6	1071039	443578	41.4157
4	148921717	148921949	148.9_Df71_1	4797398	148.9_Df71_129S5	1245637	930341	74.688
					148.9_Df71_C57Bl6	1300462	964708	74.1819
			148.9_WT117_1	11348818	148.9_WT117_129S5	1187876	636214	53.559
					148.9_WT117_C57Bl6	1358750	696149	51.2345
4	150429462	150429741	150.4_Df71_1	3440323	150.4_Df71_129S5	7383	2523	34.1731
					150.4_Df71_C57Bl6	2426515	888917	36.6335
			150.4_WT117_1	3081540	150.4_WT117_129S5	1113468	356456	32.0131
					150.4_WT117_C57Bl6	1097905	374583	34.118
4	150984300	150984910	150.9_Df71_1	5907125	150.9_Df71_129S5	2731	1116	40.8642
					150.9_Df71_C57Bl6	841666	419732	49.8692
			150.9_WT117_1	8667104	150.9_WT117_129S5	689318	264580	38.3829
					150.9_WT117_C57Bl6	835037	316500	37.9025
4	151610577	151611177	151.6_Df71_1	1288895	151.6_Df71_129S5	7276	2636	36.2287
					151.6_Df71_C57Bl6	1025846	534666	52.1195
			151.6_WT117_1	4628552	151.6_WT117_129S5	1832550	679696	37.0902
					151.6_WT117_C57Bl6	1903641	721401	37.8959
4	152144823	152145299	152.1_Df71_1	5006665	152.1_Df71_129S5	1776	997	56.1374
					152.1_Df71_C57Bl6	3915390	2256679	57.6361
			152.1_WT117_1	499718	152.1_WT117_129S5	168137	71464	42.5034
					152.1_WT117_C57Bl6	149400	64058	42.8768
4	152480948	152481155	152.4_Df71_1	4401691	152.4_Df71_129S5	1960	845	43.1122
					152.4_Df71_C57Bl6	4043957	1624491	40.1708
			152.4_WT117_1	682223	152.4_WT117_129S5	289163	99270	34.3301
					152.4_WT117_C57Bl6	343303	119821	34.9024
4	152922363	152922577	152.9_Df71_1	3056875	152.9_Df71_129S5	7825	5826	74.4537
					152.9_Df71_C57Bl6	2483970	1870176	75.2898
			152.9_WT117_1	480935	152.9_WT117_129S5	240001	169195	70.4976
					152.9_WT117_C57Bl6	154788	109782	70.9241
4	153427982	153428552	153.4_Df71_1	4588439	153.4_Df71_129S5	2721	1173	43.1092
					153.4_Df71_C57Bl6	363682	184434	50.713
			153.4_WT117_1	7625949	153.4_WT117_129S5	2721704	959301	35.2463
					153.4_WT117_C57Bl6	2658790	986939	37.1199
4	153937338	153937774	153.9_Df71_1	3567156	153.9_Df71_129S5	3861	2507	64.9314
					153.9_Df71_C57Bl6	1169468	777225	66.4597
			153.9_WT117_1	1403192	153.9_WT117_129S5	800	444	55.5
					153.9_WT117_C57Bl6	3649	1255	34.393
4	154951383	154951836	154.9_Df71_1	6765041	154.9_Df71_129S5	3021404	2341811	77.5074
					154.9_Df71_C57Bl6	3129334	2447189	78.2016
			154.9_WT117_1	12253921	154.9_WT117_129S5	4936161	3969613	80.419
					154.9_WT117_C57Bl6	4882004	3917674	80.2473
4	155555129	155555595	155.5_Df71_1	3714768	155.5_Df71_129S5	726779	290219	39.9322
					155.5_Df71_C57Bl6	740768	334767	45.1919
			155.5_WT117_1	4522163	155.5_WT117_129S5	484158	148675	30.708
					155.5_WT117_C57Bl6	540212	167789	31.0598
(D) Obtained reads per viewpoint for MEF samples 129S5E98 (Df/+) and 129S5E118 (WT) for biological replicate 2
mm9 mapping against reduced index of sequences surrounding HindIII re sites
Only unique hits considered
chr	start	end	File name	total reads	Viewpoint name	Allelic total reads	no. mapped reads cis	cis mapped reads
4	147977580	147978079	147.9_Df98_1	5961208	147.9_Df98_129S5	2508042	1311546	52.2936
					147.9_Df98_C57Bl6	2434175	1396952	57.3891
			147.9_WT118_1	4935900	147.9_WT118_129S5	2082144	1093518	52.5188
					147.9_WT118_C57Bl6	2020227	1147671	56.809
4	148921717	148921949	148.9_Df98_1	5879819	148.9_Df98_129S5	2709810	2194791	80.9943
					148.9_Df98_C57Bl6	2829548	2290435	80.947
			148.9_WT118_1	5206172	148.9_WT118_129S5	2328005	1777459	76.3512
					148.9_WT118_C57Bl6	2420095	1869564	77.2517
			148.9_Dp176_1	5716185	148.9_Dp176_129S5	2463162	1904288	77.3107
					148.9_Dp176_C57Bl6	2562896	1934407	75.4774
			148.9_Eucom4_1	4746232	148.9_Eucom4_129S5	2040572	1451642	71.139
					148.9_Eucom4_C57Bl6	2185639	1544769	70.6781
4	150429462	150429741	150.4_Df98_1	5855430	150.4_Df98_129S5	18672	7432	39.8029
					150.4_Df98_C57Bl6	5392642	2087874	38.7171
			150.4_WT118_1	5074617	150.4_WT118_129S5	2439436	1041910	42.7111
					150.4_WT118_C57Bl6	2393011	1045259	43.6797
4	150984300	150984910	150.9_Df98_1	4776705	150.9_Df98_129S5	2362	1064	45.0466
					150.9_Df98_C57Bl6	809071	398121	49.2072
			150.9_WT118_1	3886271	150.9_WT118_129S5	529202	249430	47.1332
					150.9_WT118_C57Bl6	573195	278102	48.5179
4	151610577	151611177	151.6_Df98_1	3924176	151.6_Df98_129S5	9545	4996	52.3415
					151.6_Df98_C57Bl6	3798850	2716396	71.5057
			151.6_WT118_1	4417477	151.6_WT118_129S5	2159334	1284790	59.4994
					151.6_WT118_C57Bl6	2123028	1277616	60.179
4	152144823	152145299	152.1_Df98_1	5179141	152.1_Df98_129S5	13615	8279	60.8079
					152.1_Df98_C57Bl6	4181219	2467582	59.0159
			152.1_WT118_1	6296473	152.1_WT118_129S5	2997145	1828131	60.9957
					152.1_WT118_C57Bl6	2935097	1794858	61.1516
4	152480948	152481155	152.4_Df98_1	6392456	152.4_Df98_129S5	16092	7316	45.4636
					152.4_Df98_C57Bl6	5999605	2659299	44.3246
			152.4_WT118_1	6509732	152.4_WT118_129S5	2983742	1323231	44.348
					152.4_WT118_C57Bl6	3229005	1432790	44.3725
4	152922363	152922577	152.9_Df98_1	3078616	152.9_Df98_129S5	16840	12381	73.5214
					152.9_Df98_C57Bl6	2604030	1968616	75.5988
			152.9_WT118_1	5898058	152.9_WT118_129S5	3393141	2469832	72.789
					152.9_WT118_C57Bl6	2317786	1647337	71.0737
4	153427982	153428552	153.4_Df98_1	4138946	153.4_Df98_129S5	20110	10443	51.9294
					153.4_Df98_C57Bl6	3903223	2111845	54.1052
			153.4_WT118_1	5599485	153.4_WT118_129S5	2548610	915985	35.9406
					153.4_WT118_C57Bl6	2466613	942173	38.197
4	153937338	153937774	153.9_Df98_1	4724146	153.9_Df98_129S5	46778	31156	66.604
					153.9_Df98_C57Bl6	117750	83156	70.6208
			153.9_WT118_1	5057386	153.9_WT118_129S5	1951293	1393047	71.391
					153.9_WT118_C57Bl6	2451438	1752537	71.4902
4	154951383	154951836	154.9_Df98_1	9640586	154.9_Df98_129S5	4447679	3563129	80.1121
					154.9_Df98_C57Bl6	4624516	3686319	79.7125
			154.9_WT118_1	10076483	154.9_WT118_129S5	4584923	3273036	71.3869
					154.9_WT118_C57Bl6	4982383	3562784	71.5076
			154.9_Dp176_1	7749986	154.9_Dp176_129S5	2241171	1799166	80.2779
					154.9_Dp176_C57Bl6	4450620	3239157	72.7799
			154.9_Eucom4_1	7409169	154.9_Eucom4_129S5	3455294	2308990	66.8247
					154.9_Eucom4_C57Bl6	3497734	2324442	66.4557
4	155555129	155555595	155.5_Df98_1	1385949	155.5_Df98_129S5	630541	291297	46.1979
					155.5_Df98_C57Bl6	640982	322732	50.3496
			155.5_WT118_1	1095074	155.5_WT118_129S5	483591	208186	43.05
					155.5_WT118_C57Bl6	497091	220450	44.348

## Sheet: Hoja2
chr	start	end	Viewpoint	PE1 primer name	Sequence	PE2 primer name	Sequence
4	147977580	147978079	1	147.9_D2_SNP_P1	AATGATACGGCGACCACCGAGATCTACACTCTTTCCCTACACGACGCTCTTCCGATCTCGGCTACTATTGCTCCTGCA	147.9_H3_P2	CAAGCAGAAGACGGCATACGAGATCGGTCTCGGCATTCCTGCTGAACCGCTCTTCCGATCTGGCAACCGGGTAGAAGCTT
				147.9_BD2_SNP_P1	AATGATACGGCGACCACCGAGATCTACACTCTTTCCCTACACGACGCTCTTCCGATCTTACGGCTACTATTGCTCCTGCA
4	148921717	148921949	2	148.9_ D2_SNP_P1	AATGATACGGCGACCACCGAGATCTACACTCTTTCCCTACACGACGCTCTTCCGATCTCCTGTGCATATATCATACAAAAC	148.9_H3_P2	CAAGCAGAAGACGGCATACGAGATCGGTCTCGGCATTCCTGCTGAACCGCTCTTCCGATCTTAGAGGTTCCCTGAAAGCTT
				148.9_BD2_SNP_P1	AATGATACGGCGACCACCGAGATCTACACTCTTTCCCTACACGACGCTCTTCCGATCTTACCTGTGCATATATCATACAAAAC
				148.9_BD2_2_SNP_P1	AATGATACGGCGACCACCGAGATCTACACTCTTTCCCTACACGACGCTCTTCCGATCTTCCTGTGCATATATCATACAAAAC
				148.9_BD2_3_SNP_P1	AATGATACGGCGACCACCGAGATCTACACTCTTTCCCTACACGACGCTCTTCCGATCTACCTGTGCATATATCATACAAAAC
4	150429462	150429741	3	150.4_D2_SNP_P1	AATGATACGGCGACCACCGAGATCTACACTCTTTCCCTACACGACGCTCTTCCGATCTGTCTTATAGCCAGGTTTACTAGTTCC	150.4_H3_P2	CAAGCAGAAGACGGCATACGAGATCGGTCTCGGCATTCCTGCTGAACCGCTCTTCCGATCTCCCTATCTTACAAGTGGCTCTG
				150.4_BD2_SNP_P1	AATGATACGGCGACCACCGAGATCTACACTCTTTCCCTACACGACGCTCTTCCGATCTTGTCTTATAGCCAGGTTTACTAGTTCC
4	150984300	150984910	4	150.9_D2_SNP_P1	AATGATACGGCGACCACCGAGATCTACACTCTTTCCCTACACGACGCTCTTCCGATCTAGGTTAGGGTCCGCTGCTTAG	150.9_H3_P2	CAAGCAGAAGACGGCATACGAGATCGGTCTCGGCATTCCTGCTGAACCGCTCTTCCGATCTATAAACGCACTCAGGCAAGG
				150.9_BD2_SNP_P1	AATGATACGGCGACCACCGAGATCTACACTCTTTCCCTACACGACGCTCTTCCGATCTATAGGTTAGGGTCCGCTGCTTAG
4	151610577	151611177	5	151.6_D2_SNP_P1	AATGATACGGCGACCACCGAGATCTACACTCTTTCCCTACACGACGCTCTTCCGATCTAGAGACATCGGTCTCTGATGGT	151.6_H3_P2	CAAGCAGAAGACGGCATACGAGATCGGTCTCGGCATTCCTGCTGAACCGCTCTTCCGATCTATGAGGGTCCAATCCATAAGC
				151.6_BD2_SNP_P1	AATGATACGGCGACCACCGAGATCTACACTCTTTCCCTACACGACGCTCTTCCGATCTCTAGAGACATCGGTCTCTGATGGT
4	152144823	152145299	6	152.1_D2_SNP_P1	AATGATACGGCGACCACCGAGATCTACACTCTTTCCCTACACGACGCTCTTCCGATCTACTCACAACACTGGGCGGTCT	152.1_H3_P2	CAAGCAGAAGACGGCATACGAGATCGGTCTCGGCATTCCTGCTGAACCGCTCTTCCGATCTGTGCTTGGCAGTACTAAATAGAAGCTT
				152.1_BD2_SNP_P1	AATGATACGGCGACCACCGAGATCTACACTCTTTCCCTACACGACGCTCTTCCGATCTCACTCACAACACTGGGCGGTCT
4	152480948	152481155	7	152.4_D2_SNP_P1	AATGATACGGCGACCACCGAGATCTACACTCTTTCCCTACACGACGCTCTTCCGATCTCAATTCCTACCATTTGTTTTATGTCAG	152.4_H3_P2	CAAGCAGAAGACGGCATACGAGATCGGTCTCGGCATTCCTGCTGAACCGCTCTTCCGATCTAAGAGTCGTTTCCGGAAGCTT
				152.4_BD2_SNP_P1	AATGATACGGCGACCACCGAGATCTACACTCTTTCCCTACACGACGCTCTTCCGATCTACAATTCCTACCATTTGTTTTATGTCAG
4	152922363	152922577	8	152.9_D2_SNP_P1	AATGATACGGCGACCACCGAGATCTACACTCTTTCCCTACACGACGCTCTTCCGATCTGAACGACAGGCAACCTGGA	152.9_H3_P2	CAAGCAGAAGACGGCATACGAGATCGGTCTCGGCATTCCTGCTGAACCGCTCTTCCGATCTGGCTAGCAAGACTTCAGAAAGCTT
				152.9_BD2_SNP_P1	AATGATACGGCGACCACCGAGATCTACACTCTTTCCCTACACGACGCTCTTCCGATCTGGAACGACAGGCAACCTGGA
4	153427982	153428552	9	153.4_D2_SNP_P1	AATGATACGGCGACCACCGAGATCTACACTCTTTCCCTACACGACGCTCTTCCGATCTGCTTTCAGTGTTGATGACCTTG	153.4_H3_P2	CAAGCAGAAGACGGCATACGAGATCGGTCTCGGCATTCCTGCTGAACCGCTCTTCCGATCTTCTAAATATCAAGTCCAGATAAAGCTT
				153.4_BD2_SNP_P1	AATGATACGGCGACCACCGAGATCTACACTCTTTCCCTACACGACGCTCTTCCGATCTATGCTTTCAGTGTTGATGACCTTG
4	153937338	153937774	10	153.9_D2_SNP_P1	AATGATACGGCGACCACCGAGATCTACACTCTTTCCCTACACGACGCTCTTCCGATCTGCGGTTCTATTTGTGTCCTAGCAG	153.9_H3_P2	CAAGCAGAAGACGGCATACGAGATCGGTCTCGGCATTCCTGCTGAACCGCTCTTCCGATCTGTGGTTGCACTCCAGGAAGCTT
				153.9_BD2_SNP_P1	AATGATACGGCGACCACCGAGATCTACACTCTTTCCCTACACGACGCTCTTCCGATCTTGCGGTTCTATTTGTGTCCTAGCAG
4	154951383	154951836	11	154.9_H3_SNP_P1	AATGATACGGCGACCACCGAGATCTACACTCTTTCCCTACACGACGCTCTTCCGATCTCTCATTCCTGGAGACAATAACCAC	154.9_D2_P2	CAAGCAGAAGACGGCATACGAGATCGGTCTCGGCATTCCTGCTGAACCGCTCTTCCGATCTCAAAACTCACACTAAGCAATGATGATC
				154.9_BH3_SNP_P1	AATGATACGGCGACCACCGAGATCTACACTCTTTCCCTACACGACGCTCTTCCGATCTTACTCATTCCTGGAGACAATAACCAC
				154.9_BH3_2_SNP_P1	AATGATACGGCGACCACCGAGATCTACACTCTTTCCCTACACGACGCTCTTCCGATCTGCTCATTCCTGGAGACAATAACCAC
				154.9_BH3_3_SNP_P1	AATGATACGGCGACCACCGAGATCTACACTCTTTCCCTACACGACGCTCTTCCGATCTTCTCATTCCTGGAGACAATAACCAC
4	155555129	155555595	12	155.5_D2_SNP_P1	AATGATACGGCGACCACCGAGATCTACACTCTTTCCCTACACGACGCTCTTCCGATCTATAGGCCACTGGTGGATATTTG	155.5_H3_P2	CAAGCAGAAGACGGCATACGAGATCGGTCTCGGCATTCCTGCTGAACCGCTCTTCCGATCTACTTTCTGAGGCTGAGTGGAAG
				155.5_BD2_SNP_P1	AATGATACGGCGACCACCGAGATCTACACTCTTTCCCTACACGACGCTCTTCCGATCTATATAGGCCACTGGTGGATATTTG
B)
