# Supplementary material for: Quantitative analysis of chromatin interaction changes upon a 4.3 Mb deletion at mouse 4E2
Source: BMC Genomics. 2015 Nov 21;16:982. doi: 10.1186/s12864-015-2137-5 (PMC4654810; doi:10.1186/s12864-015-2137-5)
Supplement: Additional file 3: Table S2. — Summary of median magnitude of change, direction, and number of df DIRs for viewpoints 1, 2, 11, and 12. Notice how viewpoint 1 displays an increase in contact probabilities with surrounding sequences (64 % of total detected regions), while viewpoints 2 and 11 show mostly a decrease in interactions (60 % for viewpoint 2, and 95 % for viewpoint 11). Viewpoint 12 has both increase and decrease in interactions in approximately the same magnitude (~50 %). (XLSX 10 kb) [file 12864_2015_2137_MOESM3_ESM.xlsx]

## Sheet: SuppTable2
Supplementary Table 2
Summary of median magnitude of change, direction, and number of Df DIRs for viewpoints 1, 2, 11, and 12.
Region	Total DIRs	Median % of DIRs interaction changes	No. DIRs with increase in contact prob	Median % of increase change	% of tot DIRs	No. DIRs with decrease in contact prob	Median % of decrease change	% of tot DIRs
dfDIRs_v1	1138	0.1011	746	0.1041	65.5536	392	0.08744	34.4464
dfDIRs_v2	1278	0.1488	1018	0.1467	79.6557	260	0.1061	20.3443
dfDIRs_v11	11486	0.1364	10508	0.1311	91.4853	978	0.2711	8.51471
dfDIRs_v12	3246	0.1295	472	0.1029	14.541	2774	0.1351	85.459
