# Supplementary material for: Quantitative analysis of chromatin interaction changes upon a 4.3 Mb deletion at mouse 4E2
Source: BMC Genomics. 2015 Nov 21;16:982. doi: 10.1186/s12864-015-2137-5 (PMC4654810; doi:10.1186/s12864-015-2137-5)
Supplement: Additional file 4: Table S3. — Summary of median magnitude of change, direction, and number of + DBl6 DIRs for viewpoints 1–12. Notice how only viewpoint 5 displays an increase in contact probabilities (63 % of total regions). Viewpoints 3, 4, and 9 show a ~50 % split between regions with an increase and decrease in contact probabilities, while the rest of the viewpoints show a variable range in the decrease in interactions (60–79 % of total regions per viewpoint). (XLSX 10 kb) [file 12864_2015_2137_MOESM4_ESM.xlsx]

## Sheet: SuppTable3
Supplementary Table 3
Summary of median magnitude of change, direction, and number of +_D^Bl6 DIRs for viewpoints 1-12.
Region	Total DIRs	Median % of DIRs interaction changes	No. DIRs with increase in contact prob	Median % of increase change	% of tot DIRs	No. DIRs with decrease in contact prob	Median % of decrease change	% of tot DIRs
+DBl6DIRs_v1	1020	0.1127	726	0.1364	71.1765	294	0.08945	28.8235
+DBl6DIRs_v2	896	0.103	824	0.09986	91.9643	72	0.1558	8.03571
+DBl6DIRs_v3	1091	0.1095	893	0.1096	81.8515	198	0.09541	18.1485
+DBl6DIRs_v4	2135	0.09822	2048	0.09819	95.9251	87	0.1007	4.07494
+DBl6DIRs_v5	508	0.08137	343	0.08215	67.5197	165	0.07786	32.4803
+DBl6DIRs_v6	1629	0.1041	1283	0.1091	78.76	346	0.09576	21.24
+DBl6DIRs_v7	1345	0.1186	1249	0.1197	92.8625	96	0.08446	7.13755
+DBl6DIRs_v8	1180	0.1186	851	0.1233	72.1186	329	0.1031	27.8814
+DBl6DIRs_v9	2572	0.09971	1345	0.08826	52.2939	1227	0.1128	47.7061
+DBl6DIRs_v10	7418	0.1108	7418	0.1108	100	0	0	0
+DBl6DIRs_v11	182	0.1617	182	0.1617	100	0	0	0
+DBl6DIRs_v12	794	0.08847	650	0.09219	81.864	144	0.0757	18.136
