# Supplementary material for: Quantitative analysis of chromatin interaction changes upon a 4.3 Mb deletion at mouse 4E2
Source: BMC Genomics. 2015 Nov 21;16:982. doi: 10.1186/s12864-015-2137-5 (PMC4654810; doi:10.1186/s12864-015-2137-5)
Supplement: Additional file 5: Table S4. — Unique (a) df and (b) Df/+ DBl6 regions. All chromosome 4 positions are shown. (XLSX 12 kb) [file 12864_2015_2137_MOESM5_ESM.xlsx]

## Sheet: SuppTable4a
Supplementary Table 4. (A)Shared Df and +DBl6 DIRs
chr	start	end
chr4	33272000	33430000
chr4	43573000	43623000
chr4	52989000	53148000
chr4	56991000	57033000
chr4	86423000	86488000
chr4	103059000	103061000
chr4	104649000	104813000
chr4	105333000	105417000
chr4	106723000	106752000
chr4	107364000	107525000
chr4	108265000	108431000
chr4	108650000	108810000
chr4	117453000	117663000
chr4	117835000	118004000
chr4	119280000	119442000
chr4	120345000	120645000
chr4	124287000	124473000
chr4	126039000	126251000
chr4	126335000	126630000
chr4	127544000	127687000
chr4	128555000	128784000
chr4	129082000	129471000
chr4	129482000	129726000
chr4	129800000	129826000
chr4	128786000	129016000
chr4	130245000	130522000
chr4	131342000	131581000
chr4	131597000	131756000
chr4	131874000	132168000
chr4	133050000	133064000
chr4	133323000	133442000
chr4	133658000	133829000
chr4	134633000	134745000
chr4	136095000	136113000
chr4	136143000	136308000
chr4	136921000	136997000
chr4	137096000	137181000
chr4	137558000	137658000
chr4	137471000	137545000
chr4	137712000	137884000
chr4	137903000	138142000
chr4	138181000	138348000
chr4	139007000	139213000
chr4	139215000	139379000
chr4	139743000	140050000
chr4	141052000	141329000
chr4	141363000	141533000
chr4	144051000	144291000
chr4	144778000	144975000
chr4	147296000	147477000
chr4	147529000	147722000
chr4	148391000	148471000
chr4	148493000	148657000
chr4	149574000	149867000
chr4	154478000	154649000

## Sheet: SuppTable4b
Supplemental Table 4. (B) unique Df DIRs
chr	start	end
chr4	11776000	11948000
chr4	34911000	35138000
chr4	55342000	55509000
chr4	55865000	56028000
chr4	58932000	59105000
chr4	59438000	59620000
chr4	59716000	59892000
chr4	64910000	65083000
chr4	66679000	66873000
chr4	71738000	71936000
chr4	80505000	80838000
chr4	82023000	82234000
chr4	82800000	82960000
chr4	84090000	84328000
chr4	85545000	85748000
chr4	87918000	88091000
chr4	88820000	89228000
chr4	93733000	93938000
chr4	94914000	95182000
chr4	98178000	98389000
chr4	98401000	98940000
chr4	100492000	100733000
chr4	101055000	101307000
chr4	102058000	102294000
chr4	105853000	106111000
chr4	106220000	106399000
chr4	108910000	109275000
chr4	109516000	109755000
chr4	110246000	110411000
chr4	110891000	111174000
chr4	114038000	114654000
chr4	115305000	115922000
chr4	116298000	116478000
chr4	122452000	123647000
chr4	123956000	124126000
chr4	125005000	125307000
chr4	125427000	125819000
chr4	127724000	127948000
chr4	130758000	131114000
chr4	132391000	132724000
chr4	142111000	142335000
chr4	142354000	143064000

## Sheet: SuppTable4c
Supplementary Table 4. (C) unique +DBl6 DIRs
chr	start	end
chr4	41200000	41377000
chr4	57953000	58143000
chr4	62658000	62911000
chr4	83507000	83748000
chr4	94505000	94879000
chr4	97963000	98133000
chr4	107087000	107250000
chr4	107939000	108103000
chr4	109950000	110116000
chr4	115948000	116248000
chr4	116617000	117071000
chr4	134964000	135159000
chr4	135675000	135918000
