# Supplementary material for: Quantitative analysis of chromatin interaction changes upon a 4.3 Mb deletion at mouse 4E2
Source: BMC Genomics. 2015 Nov 21;16:982. doi: 10.1186/s12864-015-2137-5 (PMC4654810; doi:10.1186/s12864-015-2137-5)
Supplement: Additional file 6: Table S5. — (a) Summary of df DIRs overlap with CTCF, Mediator, and cohesin binding sites. Column 1, Region, refers to the viewpoint assessed. Column 2, diffsites, refers to df DIRs. Column 4, no. sites and feature name corresponds to the number of DIRs that contain the specified genomic feature. Column 6, bp sites feature, presents the sum of DIRs bp which contain the specified feature. Column 8, no. features, indicates the number of features included inside DIRs. Percentages in columns 5, 7, and 9 are calculated based on the total number of regions or features in the preceding column. (b) Summary of df DIRs overlap with CTCF, Mediator, and cohesin binding sites. Column 1, Region, refers to the viewpoint assessed. Column 2, diffsites, refers to df DIRs. Column 4, no. sites and feature name corresponds to the number of DIRs that contain the specified genomic feature. Column 6, bp sites feature, presents the sum of DIRs bp which contain the specified feature. Column 8, no. features, indicates the number of features included inside the DIRs. Percentages in columns 5, 7, and 9 are calculated based on the total number of regions or features in the preceding column. (c) Summary of + DBl6 DIRs overlap for viewpoints 1, 2, 11, and 12 with CTCF, Mediator, and Smc1 binding sites. Column identities are as described in (a). (d) Summary of Monte Carlo simulations for assessing statistical significance of protein binding overlaps for + DBl6 DIRs for viewpoints 1, 2, 11, and 12. Column identities are as described in (b). Notice the significant p-values obtained for CTCF and Smc1 binding (p-val < 0.001, rounded down to zero in table). (XLSX 31 kb) [file 12864_2015_2137_MOESM6_ESM.xlsx]

## Sheet: SuppTable5a
	Supplementary Table 5a.
	Df DIRs for viewpoints 1, 2, 11, and 12 and their overlaps with CTCF, Med1, Med12, and Smc1 binding sites, as well as DE combined and Df 129S5 allelic gene positions
	Region	no. DIRs	DIR bp	no. sites CTCF	%	no. CTCF	%
	dfDIRs_v1	24	5839024	18	75	74	6.78277
	dfDIRs_v2	25	5877025	25	100	92	8.43263
	dfDIRs_v11	65	25870065	56	86.1538	334	30.6141
	dfDIRs_v12	37	10122037	27	72.973	146	13.3822
	dfDIRs_vall	84	34101084	68	80.9524	416	38.1302
	Total CTCF sites	1091
	Region	no. DIRs	DIR bp	no. sites Med1	%	no. Med1	%
	dfDIRs_v1	24	5839024	11	45.8333	18	5.42169
	dfDIRs_v2	25	5877025	9	36	14	4.21687
	dfDIRs_v11	65	25870065	32	49.2308	88	26.506
	dfDIRs_v12	37	10122037	10	27.027	21	6.3253
	dfDIRs_vall	84	34101084	41	48.8095	103	31.0241
	Total Med1 sites	332
	Region	no. DIRs	DIR bp	no. sites Med12	%	no. Med12	%
	dfDIRs_v1	24	5839024	4	16.6667	5	2.92398
	dfDIRs_v2	25	5877025	3	12	5	2.92398
	dfDIRs_v11	65	25870065	19	29.2308	38	22.2222
	dfDIRs_v12	37	10122037	5	13.5135	8	4.67836
	dfDIRs_vall	84	34101084	22	26.1905	43	25.1462
	Total Med12 sites	171
	Region	no. DIRs	DIR bp	no. sites Smc1	%	no. Smc1	%
	dfDIRs_v1	24	5839024	22	91.6667	165	7.94798
	dfDIRs_v2	25	5877025	25	100	181	8.71869
	dfDIRs_v11	65	25870065	61	93.8462	603	29.0462
	dfDIRs_v12	37	10122037	31	83.7838	237	11.4162
	dfDIRs_vall	84	34101084	77	91.6667	788	37.9576
	Total Smc1 sites	2076
	Region	no. DIRs	DIR bp	no. sites DE com	%	no. DE com	%
	dfDIRs_v1	24	5839024	6	25	7	5.9322
	dfDIRs_v2	25	5877025	9	36	12	10.1695
	dfDIRs_v11	65	25870065	21	32.3077	28	23.7288
	dfDIRs_v12	37	10122037	16	43.2432	18	15.2542
	dfDIRs_vall	84	34101084	27	32.1429	40	33.8983
	Total DE comb genes	118
	Region	no. DIRs	DIR bp	no. sites DE 129	%	no. DE 129	%
	chr4_dfwt_1	24	5839024	3	12.5	3	7.69231
	chr4_dfwt_2	25	5877025	1	4	1	2.5641
	chr4_dfwt_11	65	25870065	5	7.69231	5	12.8205
	chr4_dfwt_12	37	10122037	6	16.2162	6	15.3846
	chr4_dfwt_all	84	34101084	8	9.52381	9	23.0769
	Total DE 129S5 genes	39

## Sheet: SuppTable5b
	Supplementary Table 5b
	Region	no. DIRs	no. CTCF	%	MC simulation	p-val
	dfDIRs_vall	84	416	38.1302	0	0
	Total CTCF sites	1091
	Region	no. DIRs	no. Med1	%	MC simulation	p-val
	dfDIRs_vall	84	103	31.0241	60	0.06
	Total Med1 sites	332
	Region	no. DIRs	no. Med12	%	MC simulation	p-val
	dfDIRs_vall	84	43	25.1462	317	0.317
	Total Med12 sites	171
	Region	no. DIRs	no. Smc1	%	MC simulation	p-val
	dfDIRs_vall	84	788	37.9576	0	0
	Total Smc1 sites	2076
	Region	no. DIRs	no. DE comb	%	MC simulation	p-val
	dfDIRs_vall	84	40	33.8983	0	0
	Total DE comb genes	118
	Region	no. DIRs	no. DE 129	%	MC simulation	p-val
	dfDIRs_vall	84	9	23.0769	34	0.034
	Total DE 129 genes	39

## Sheet: SuppTable5c
	Supplementary Table 5c
	Bl6 DIRs for viewpoints 1, 2, 11, and 12 and their overlaps with CTCF, Med1, Med12, and Smc1 binding sites, as well as DE combined and DEBl6 allelic gene positions
	Region	no. DIRs	DIR bp	no. sites CTCF	%	no. CTCF	%
	+DBl6DIRs_v1	33	7127033	31	93.9394	95	8.70761
	+DBl6DIRs_v2	18	4228018	15	83.3333	80	7.33272
	+DBl6DIRs_v11	4	860004	4	100	20	1.83318
	+DBl6DIRs_v12	23	5058023	17	73.913	65	5.95784
	+DBl6DIRs_vall	63	15171063	57	90.4762	228	20.8983
	Total CTCF sites	1091
	Region	no. DIRs	DIR bp	no. sites Med1	%	no. Med1	%
	+DBl6DIRs_v1	33	7127033	10	30.303	31	9.33735
	+DBl6DIRs_v2	18	4228018	5	27.7778	7	2.10843
	+DBl6DIRs_v11	4	860004	1	25	1	0.301205
	+DBl6DIRs_v12	23	5058023	6	26.087	11	3.31325
	+DBl6DIRs_vall	63	15171063	17	26.9841	44	13.253
	Total Med1 sites	332
	Region	no. DIRs	DIR bp	no. sites Med12	%	no. Med12	%
	+DBl6DIRs_v1	33	7127033	8	24.2424	17	9.94152
	+DBl6DIRs_v2	18	4228018	1	5.55556	2	1.16959
	+DBl6DIRs_v11	4	860004	0	0	0	0
	+DBl6DIRs_v12	23	5058023	2	8.69565	2	1.16959
	+DBl6DIRs_vall	63	15171063	10	15.873	19	11.1111
	Total Med12 sites	171
	Region	no. DIRs	DIR bp	no. sites Smc1	%	no. Smc1	%
	+DBl6DIRs_v1	33	7127033	32	96.9697	200	9.63391
	+DBl6DIRs_v2	18	4228018	18	100	111	5.34682
	+DBl6DIRs_v11	4	860004	4	100	32	1.54143
	+DBl6DIRs_v12	23	5058023	17	73.913	97	4.67245
	+DBl6DIRs_vall	63	15171063	58	92.0635	394	18.9788
	Total Smc1 sites	2076
	Region	no. DIRs	DIR bp	no. sites DE com	%	no. DE com	%
	+DBl6DIRs_v1	33	7127033	9	27.2727	14	11.8644
	+DBl6DIRs_v2	18	4228018	7	38.8889	10	8.47458
	+DBl6DIRs_v11	4	860004	1	25	3	2.54237
	+DBl6DIRs_v12	23	5058023	4	17.3913	6	5.08475
	+DBl6DIRs_vall	63	15171063	19	30.1587	28	23.7288
	Total DE comb genes	118
	Region	no. DIRs	DIR bp	no. sites DE Bl6	%	no. DE Bl6	%
	+DBl6DIRs_v1	33	7127033	4	12.1212	5	12.8205
	+DBl6DIRs_v2	18	4228018	2	11.1111	2	5.12821
	+DBl6DIRs_v11	4	860004	0	0	0	0
	+DBl6DIRs_v12	23	5058023	1	4.34783	1	2.5641
	+DBl6DIRs_vall	63	15171063	6	9.52381	7	17.9487
	Total DE C57Bl6 genes	39

## Sheet: SuppTable5d
	Supplementary Table 5d
	Summary of Monte Carlo simulations for assessing statistical significance of protein binding overlaps for Bl6 DIRs for viewpoints 1, 2, 11, and 12
	Region	no. DIRs	no. CTCF	%	MC simulation	p-val
	+DBl6DIRs_vall	63	228	20.8983	0	0
	Total CTCF sites	1091
	Region	no. DIRs	no. Med1	%	MC simulation	p-val
	+DBl6DIRs_vall	63	44	13.253	165	0.165
	Total Med1 sites	332
	Region	no. DIRs	no. Med12	%	MC simulation	p-val
	+DBl6DIRs_vall	63	19	11.1111	370	0.37
	Total Med12 sites	171
	Region	no. DIRs	no. Smc1	%	MC simulation	p-val
	+DBl6DIRs_vall	63	394	18.9788	0	0
	Total Smc1 sites	2076
	Region	no. DIRs	no. DE com	%	MC simulation	p-val
	+DBl6DIRs_vall	63	28	23.7288	5	0.005
	Total DE com genes	118
	Region	no. DIRs	no. DE Bl6	%	MC simulation	p-val
	+DBl6DIRs_vall	63	7	17.9487	171	0.171
	Total DE Bl6 genes	39

## Sheet: SuppTable5e
Supplementary Table 5e
Bl6-Df shared and unique DIRs for viewpoints 1, 2, 11, and 12 and their overlaps with CTCF, Med1, Med12, and Smc1 binding sites, as well as DE combined gene positions
Region	no. DIRs	DIR bp	no. sites CTCF	%	no. CTCF	%
unique_bl6_diffinterregs	13	3090013	13	100	42	3.84968
unique_df_diffinterregs	42	12311042	30	71.4286	119	10.9074
df_bl6_intersect_diffinteregs	55	9159055	41	74.5455	136	12.4656
Total CTCF sites	1091
Region	no. DIRs	DIR bp	no. sites Med1	%	no. Med1	%
unique_bl6_diffinterregs	13	3090013	4	30.7692	18	5.42169
unique_df_diffinterregs	42	12311042	21	50	45	13.5542
df_bl6_intersect_diffinteregs	55	9159055	10	18.1818	16	4.81928
Total Med1 sites	332
Region	no. DIRs	DIR bp	no. sites Med12	%	no. Med12	%
unique_bl6_diffinterregs	13	3090013	5	38.4615	9	5.26316
unique_df_diffinterregs	42	12311042	11	26.1905	24	14.0351
df_bl6_intersect_diffinteregs	55	9159055	4	7.27273	6	3.50877
Total Med12 sites	171
Region	no. DIRs	DIR bp	no. sites Smc1	%	no. Smc1	%
unique_bl6_diffinterregs	13	3090013	12	92.3077	86	4.14258
unique_df_diffinterregs	42	12311042	36	85.7143	249	11.9942
df_bl6_intersect_diffinteregs	55	9159055	45	81.8182	231	11.1272
Total Smc1 sites	2076
Region	no. DIRs	DIR bp	no. sites DE com	%	no. DE com	%
unique_bl6_diffinterregs	13	3090013	7	53.8462	8	6.77966
unique_df_diffinterregs	42	12311042	5	11.9048	6	5.08475
df_bl6_intersect_diffinteregs	55	9159055	12	21.8182	14	11.8644
Total DE comb genes	118
Region	no. DIRs	DIR bp	no. sites DE 129	%	no. DE 129	%
unique_bl6_diffinterregs	13	3090013	1	7.69231	1	2.5641
unique_df_diffinterregs	42	12311042	1	2.38095	1	2.5641
df_bl6_intersect_diffinteregs	55	9159055	1	1.81818	1	2.5641
Total DE 129S5 genes	39
Region	no. DIRs	DIR bp	no. sites DE Bl6	%	no. DE Bl6	%
unique_bl6_diffinterregs	13	3090013	2	15.3846	2	5.12821
unique_df_diffinterregs	42	12311042	1	2.38095	1	2.5641
df_bl6_intersect_diffinteregs	55	9159055	4	7.27273	4	10.2564
Total DE C57Bl6 genes	39

## Sheet: SuppTable5f
	Supplementary Table 5f
	Summary of Monte Carlo simulations for assessing statistical significance of protein binding overlaps for Bl6-Df shared and unique DIRs for viewpoints 1, 2, 11, and 12
	Region	no. DIRs	no. CTCF	%	MC simulation	p-val
	unique_bl6_diffinterregs	13	42	3.84968	8	0.008
	unique_df_diffinterregs	42	119	10.9074	18	0.018
	df_bl6_intersect_diffinteregs	55	136	12.4656	0	0
	Total CTCF sites	1091
	Region	no. DIRs	no. Med1	%	MC simulation	p-val
	unique_bl6_diffinterregs	13	18	5.42169	37	0.037
	unique_df_diffinterregs	42	45	13.5542	63	0.063
	df_bl6_intersect_diffinteregs	55	16	4.81928	634	0.634
	Total Med1 sites	332
	Region	no. DIRs	no. Med12	%	MC simulation	p-val
	unique_bl6_diffinterregs	13	9	5.26316	61	0.061
	unique_df_diffinterregs	42	24	14.0351	63	0.063
	df_bl6_intersect_diffinteregs	55	6	3.50877	823	0.823
	Total Med12 sites	171
	Region	no. DIRs	no. Smc1	%	MC simulation	p-val
	unique_bl6_diffinterregs	13	86	4.14258	1	0.001
	unique_df_diffinterregs	42	249	11.9942	1	0.001
	df_bl6_intersect_diffinteregs	55	231	11.1272	0	0
	Total Smc1 sites	2076
	Region	no. DIRs	no. DE comb	%	MC simulation	p-val
	unique_bl6_diffinterregs	13	8	6.77966	34	0.034
	unique_df_diffinterregs	42	6	5.08475	796	0.796
	df_bl6_intersect_diffinteregs	55	14	11.8644	15	0.015
	Total DE comb genes	118
	Region	no. DIRs	no. DE 129	%	MC simulation	p-val
	unique_df_diffinterregs	42	1	2.5641	746	0.746
	df_bl6_intersect_diffinteregs	55	1	2.5641	662	0.662
	Total DE 129 genes	39
	Region	no. DIRs	no. DE Bl6	%	MC simulation	p-val
	unique_bl6_diffinterregs	13	2	5.12821	193	0.193
	df_bl6_intersect_diffinteregs	55	4	10.2564	126	0.126
	Total DE Bl6 genes	39
