# Supplementary material for: Quantitative analysis of chromatin interaction changes upon a 4.3 Mb deletion at mouse 4E2
Source: BMC Genomics. 2015 Nov 21;16:982. doi: 10.1186/s12864-015-2137-5 (PMC4654810; doi:10.1186/s12864-015-2137-5)
Supplement: Additional file 7: Table S6. — Sequencing LAD (sLAD) positions detected for the terminal part of chromosome 4. Data derived from 3 T3 MEFs40. Marked in yellow is the extensive sequence stretch bordering the CNV devoid of sLADs. Marked in green are the sLAD regions inside the CNV. (XLSX 11 kb) [file 12864_2015_2137_MOESM7_ESM.xlsx]

## Sheet: SuppTable6
Supplementary Table 6
sLAD positions on chromosome 4 from Mb 147-155.6
chr4	FragStart	FragEnd	sLAD	Size
chr4	147000000	147002000	non-sLAD	2001
chr4	147024000	147026000	non-sLAD	2001
chr4	147030000	147034000	non-sLAD	4001
chr4	147088000	147090000	non-sLAD	2001
chr4	147096000	147098000	non-sLAD	2001
chr4	147102000	147104000	non-sLAD	2001
chr4	147112000	147116000	non-sLAD	4001
chr4	147118000	147122000	non-sLAD	4001
chr4	147128000	147132000	non-sLAD	4001
chr4	147138000	147142000	non-sLAD	4001
chr4	147144000	147146000	non-sLAD	2001
chr4	147148000	147172000	non-sLAD	24001
chr4	147176000	147208000	non-sLAD	32001
chr4	147214000	147228000	non-sLAD	14001
chr4	147230000	147350000	non-sLAD	120001
chr4	147352000	148352000	non-sLAD	1000001
chr4	148354000	148654000	non-sLAD	300001
chr4	148656000	148810000	non-sLAD	154001
chr4	148812000	149000000	non-sLAD	188001
chr4	149002000	149242000	non-sLAD	240001
chr4	149244000	150682000	non-sLAD	1438001
chr4	150684000	151316000	non-sLAD	632001
chr4	151318000	151712000	non-sLAD	394001
chr4	151714000	151942000	non-sLAD	228001
chr4	151942000	151968000	sLAD	26001
chr4	151968000	151992000	non-sLAD	24001
chr4	151994000	152038000	non-sLAD	44001
chr4	152038000	152118000	sLAD	80001
chr4	152118000	152122000	non-sLAD	4001
chr4	152126000	152152000	non-sLAD	26001
chr4	152152000	152582000	sLAD	430001
chr4	152582000	152590000	non-sLAD	8001
chr4	152590000	152626000	sLAD	36001
chr4	152626000	152634000	non-sLAD	8001
chr4	152634000	152866000	sLAD	232001
chr4	152866000	152898000	non-sLAD	32001
chr4	152898000	152944000	sLAD	46001
chr4	152944000	152952000	non-sLAD	8001
chr4	152952000	153104000	sLAD	152001
chr4	153104000	153116000	non-sLAD	12001
chr4	153122000	153124000	non-sLAD	2001
chr4	153124000	153172000	sLAD	48001
chr4	153172000	153180000	non-sLAD	8001
chr4	153180000	153198000	sLAD	18001
chr4	153198000	153260000	non-sLAD	62001
chr4	153260000	153284000	sLAD	24001
chr4	153284000	153502000	non-sLAD	218001
chr4	153504000	153522000	non-sLAD	18001
chr4	153524000	153678000	non-sLAD	154001
chr4	153680000	154018000	non-sLAD	338001
chr4	154020000	154216000	non-sLAD	196001
chr4	154226000	155052000	non-sLAD	826001
chr4	155058000	155082000	non-sLAD	24001
chr4	155084000	155286000	non-sLAD	202001
chr4	155300000	155304000	non-sLAD	4001
chr4	155306000	155516000	non-sLAD	210001
chr4	155520000	155522000	non-sLAD	2001
chr4	155524000	155526000	non-sLAD	2001
chr4	155528000	155586000	non-sLAD	58001
chr4	155588000	155610000	non-sLAD	22001
