# Supplementary material for: Quantitative analysis of chromatin interaction changes upon a 4.3 Mb deletion at mouse 4E2
Source: BMC Genomics. 2015 Nov 21;16:982. doi: 10.1186/s12864-015-2137-5 (PMC4654810; doi:10.1186/s12864-015-2137-5)
Supplement: Additional file 8: Table S7. — BACS used for selected PE-4Cseq and chromatin decompaction regions. a) Location of BACs used in 3D DNA FISH experiments for the validation of df PE-4Cseq DIRs and chromatin decompaction. b) Number of CTCF, Med1, Med12, and Smc1 protein binding sites33 overlapping each BAC used for 3D DNA FISH experiments. c) Proportions of CTCF, Med1, Med12, and Smc133 protein binding sites overlapping each BAC used for 3D DNA FISH experiments normalized by BAC size. (XLSX 377 kb) [file 12864_2015_2137_MOESM8_ESM.xlsx]

## Sheet: SuppTable7
Supplementary Table 7
3D DNA FISH experiments and their corresponding BAC probe sets
A
Experiment	Query probe 1	Start	End	Query probe 2	Start	End	Deletion probe	Start	End
BACset1	RP24-63D19	154825506	155033518	RP24-206E18	155204543	155462367	RP24-448A23	151566375	151757716
BACset2	RP24-325H12	155378045	155565687	RP23-159J19	154571627	154757237	RP24-448A23	151566375	151757716
BACset3	RP24-391E9	148848345	149048056	RP24-395H15	149893457	150052922	RP24-448A23	151566375	151757716
BACset4	RP24-63D19	154825506	155033518	RP23-298E4	154415469	154671718	RP24-448A23	151566375	151757716
Probe inside CNV	RP23-114D1	153343762	153525186
3D DNA FISH BACs and their overlap with CTCF, Med1, Med12, and Smc1 binding sites
B
chr	BAC name	Start	End	CTCF	Med1	Med12	Smc1
chr4	20_RP24-325H12	155378045	155565687	1	0	0	3
chr4	18_RP24-63D19	154825506	155033518	2	0	0	2
chr4	21_RP24-395H15	149893457	150052922	3	2	0	7
chr4	20_RP23-159J19	154571627	154757237	3	0	0	15
chr4	21_RP24-391E9	148848345	149048056	7	0	0	7
chr4	19_RP23-298E4	154415469	154671718	6	4	2	24
chr4	18_RP24-206E18	155204543	155462367	3	0	0	3
Percentage of 3D DNA FISH BACs and their overlap with CTCF, Med1, Med12, and Smc1 binding sites divided by BAC length
C
chr	BAC name	Start	End	Size	CTCF	Med1	Med12	Smc1
chr4	20_RP24-325H12	155378045	155565687	187643	0.000532927	0	0	0.00159878
chr4	18_RP24-63D19	154825506	155033518	208013	0.000961478	0	0	0.000961478
chr4	21_RP24-395H15	149893457	150052922	159466	0.00188128	0.00125419	0	0.00438965
chr4	20_RP23-159J19	154571627	154757237	185611	0.00161628	0	0	0.00808142
chr4	21_RP24-391E9	148848345	149048056	199712	0.00350505	0	0	0.00350505
chr4	19_RP23-298E4	154415469	154671718	256250	0.00234146	0.00156098	0.000780488	0.00936585
chr4	18_RP24-206E18	155204543	155462367	257825	0.00116358	0	0	0.00116358
