# Supplementary material for: Quantitative analysis of chromatin interaction changes upon a 4.3 Mb deletion at mouse 4E2
Source: BMC Genomics. 2015 Nov 21;16:982. doi: 10.1186/s12864-015-2137-5 (PMC4654810; doi:10.1186/s12864-015-2137-5)
Supplement: Additional file 9: Table S8. — Combined DE genes of three +129/+Bl6 and four Df/+ DBl6 MEF revealed by RNA-Seq. (XLSX 170 kb) [file 12864_2015_2137_MOESM9_ESM.xlsx]

## Sheet: SuppTable8
Supplementary Table 8
Combined differentially expressed (DE) genes between +129/+Bl6 and Df/+DBl6 MEF lines
ensembl_id	baseMean	baseMeanA	baseMeanB	foldChange	log2Fold	pval	padj
ENSMUSG00000000028	2186.48	2786.08	1387.01	0.497834	-1.00626	2.41044e-07	2.16396e-05
ENSMUSG00000000120	825.222	443.345	1334.39	3.00983	1.58968	4.58223e-08	5.39141e-06
ENSMUSG00000000154	117.053	13.9612	254.51	18.2298	4.18823	1.15802e-14	8.69021e-12
ENSMUSG00000000278	45168.1	38494.9	54065.6	1.40449	0.490044	0.00386668	0.0459475
ENSMUSG00000000282	7526.67	6006.2	9553.96	1.59068	0.669645	0.00086149	0.0151871
ENSMUSG00000000325	2360.14	1803.04	3102.93	1.72094	0.783198	0.00155832	0.0237278
ENSMUSG00000000538	9622.29	7974.64	11819.2	1.48209	0.567637	0.00213542	0.0300409
ENSMUSG00000000568	16483.6	19464.4	12509.2	0.642672	-0.637844	0.000182581	0.00473487
ENSMUSG00000000594	6355.52	5062.68	8079.3	1.59585	0.674329	0.00109396	0.0181715
ENSMUSG00000000751	16627	19333.6	13018.2	0.673345	-0.570581	0.00118467	0.0192258
ENSMUSG00000000787	57945	66401	46670.2	0.702853	-0.508704	0.00213087	0.0300041
ENSMUSG00000000838	10319.7	12535.7	7365.02	0.587522	-0.767285	1.63114e-05	0.00070087
ENSMUSG00000000876	2032.8	1635.95	2561.93	1.56602	0.647101	0.00401361	0.0470811
ENSMUSG00000001123	6807.08	5290.4	8829.31	1.66893	0.738924	4.036e-05	0.00144099
ENSMUSG00000001228	8371.57	10372.8	5703.25	0.549827	-0.86295	4.99359e-07	4.06049e-05
ENSMUSG00000001281	402.882	239.386	620.876	2.59362	1.37496	3.79051e-06	0.000218468
ENSMUSG00000001333	1620.8	1299.07	2049.77	1.57787	0.657976	0.00176788	0.0262244
ENSMUSG00000001403	4943.63	6121.39	3373.27	0.551062	-0.859713	3.74984e-05	0.00137356
ENSMUSG00000001418	17113	13708.8	21651.9	1.57942	0.659395	2.41269e-05	0.000956197
ENSMUSG00000001517	9561.62	12073.9	6211.93	0.514493	-0.958778	1.98915e-08	2.64047e-06
ENSMUSG00000001665	1035.79	753.193	1412.58	1.87546	0.907243	0.000184113	0.00475785
ENSMUSG00000001666	2264.05	1801.71	2880.51	1.59876	0.676957	0.00197459	0.028422
ENSMUSG00000001751	4209.91	3162.28	5606.75	1.77301	0.826197	0.00145005	0.0224087
ENSMUSG00000001864	7892.15	6385.18	9901.44	1.55069	0.632912	0.000797952	0.0143937
ENSMUSG00000002043	531.3	395.378	712.53	1.80215	0.849717	0.000539878	0.0108052
ENSMUSG00000002055	3606.17	4469.7	2454.8	0.549209	-0.864573	1.92499e-06	0.000127765
ENSMUSG00000002068	6169.81	7139.8	4876.49	0.683	-0.550042	0.00340741	0.0420337
ENSMUSG00000002257	3257.63	2549.15	4202.27	1.6485	0.721154	0.000118428	0.00336553
ENSMUSG00000002279	1434.89	1140.05	1828.01	1.60345	0.681181	0.000965021	0.0165245
ENSMUSG00000002297	5030.89	6431.63	3163.23	0.491824	-1.02379	3.00803e-08	3.76755e-06
ENSMUSG00000002409	3411.58	2475.47	4659.73	1.88236	0.912546	2.06168e-05	0.000844855
ENSMUSG00000002428	2838.4	3332.39	2179.76	0.654113	-0.612388	0.0032926	0.0409737
ENSMUSG00000002477	7383.8	8439.77	5975.84	0.708057	-0.498063	0.00346576	0.0426182
ENSMUSG00000002580	3575.86	2888.29	4492.63	1.55546	0.637343	0.000415036	0.00880758
ENSMUSG00000002617	286.794	375.773	168.155	0.44749	-1.16007	0.000404272	0.00875097
ENSMUSG00000002718	14265.5	17408.9	10074.2	0.578679	-0.789166	8.04637e-06	0.000403123
ENSMUSG00000002804	502.57	337.613	722.513	2.14006	1.09765	4.41468e-05	0.00154773
ENSMUSG00000002831	2552.41	948.026	4691.58	4.94879	2.30708	3.92848e-05	0.00141562
ENSMUSG00000002835	5864.78	7015.4	4330.61	0.6173	-0.695956	0.000144793	0.00396609
ENSMUSG00000002870	10943.1	13086.4	8085.31	0.617839	-0.694697	7.05949e-05	0.00223354
ENSMUSG00000003038	5653.18	6969.28	3898.38	0.559366	-0.838134	0.00255242	0.0340984
ENSMUSG00000003198	228.204	292.437	142.56	0.487491	-1.03655	0.00237278	0.032497
ENSMUSG00000003226	29128.7	34266	22279.1	0.650179	-0.62109	0.000846491	0.015025
ENSMUSG00000003363	23617.5	17551.3	31705.8	1.80647	0.85317	3.85646e-07	3.27293e-05
ENSMUSG00000003411	1200.94	694.289	1876.47	2.70272	1.43441	7.29433e-05	0.00227944
ENSMUSG00000003518	10836.5	9205.69	13010.8	1.41335	0.499116	0.00192595	0.0280074
ENSMUSG00000003528	17612.7	13729.7	22790	1.6599	0.731094	7.08993e-05	0.00223354
ENSMUSG00000003779	13779.2	17236.3	9169.65	0.531996	-0.910513	9.11669e-05	0.00271769
ENSMUSG00000003929	1040.58	1331.38	652.85	0.490356	-1.0281	9.03591e-06	0.00044131
ENSMUSG00000004099	18617.1	21683.3	14528.9	0.670052	-0.577655	0.000590075	0.0114556
ENSMUSG00000004207	130586	114071	152607	1.33783	0.419896	0.00426989	0.0493787
ENSMUSG00000004285	5914.97	4795.34	7407.81	1.54479	0.627414	0.000117559	0.00335012
ENSMUSG00000004558	916.289	719.228	1179.04	1.63931	0.713086	0.000448255	0.00935731
ENSMUSG00000004567	5029.5	3923.02	6504.82	1.65812	0.729545	3.37012e-05	0.00125519
ENSMUSG00000004591	11446.3	13246.4	9046.31	0.682928	-0.550195	0.00242538	0.0329209
ENSMUSG00000004626	3284.46	2564.58	4244.3	1.65497	0.726806	0.000445478	0.00932443
ENSMUSG00000004642	2482.02	2961.09	1843.26	0.622495	-0.683865	0.000472442	0.00975731
ENSMUSG00000004880	3924.62	4636.45	2975.53	0.641768	-0.639876	0.000220516	0.00547973
ENSMUSG00000004980	66439.4	75721.8	54062.9	0.713968	-0.486068	0.00348113	0.0427395
ENSMUSG00000005043	4271.84	3525.3	5267.24	1.49412	0.579301	0.000961372	0.0164802
ENSMUSG00000005054	9588.91	7855.8	11899.7	1.51477	0.599099	0.000165244	0.00441723
ENSMUSG00000005142	13966.2	11493.7	17262.8	1.50194	0.586828	0.00146176	0.0225448
ENSMUSG00000005233	2179.34	2671.42	1523.24	0.570199	-0.810462	2.3548e-05	0.00094259
ENSMUSG00000005357	3470.31	2702.2	4494.47	1.66326	0.734017	0.00345093	0.0425031
ENSMUSG00000005370	6705.61	7701.47	5377.79	0.69828	-0.518122	0.00313802	0.03985
ENSMUSG00000005410	9709.96	12139	6471.27	0.533098	-0.907526	8.21167e-08	8.91857e-06
ENSMUSG00000005470	2936.57	3517.56	2161.92	0.614609	-0.702259	9.43196e-05	0.00278494
ENSMUSG00000005698	8190.47	9366.15	6622.9	0.70711	-0.499994	0.00245089	0.0331286
ENSMUSG00000005718	616.672	808.922	360.339	0.445456	-1.16665	4.46356e-06	0.000245828
ENSMUSG00000005846	12924.3	14957.7	10213.2	0.682804	-0.550457	0.00417228	0.0486119
ENSMUSG00000005881	15989.2	13519.3	19282.4	1.42629	0.512263	0.00381363	0.0456665
ENSMUSG00000005949	2743.17	2221.2	3439.13	1.54832	0.630704	0.00157142	0.023857
ENSMUSG00000006005	44944.2	53528.3	33498.9	0.625817	-0.676188	0.000158792	0.00427416
ENSMUSG00000006024	27456.1	23469.6	32771.5	1.39634	0.481646	0.00324299	0.0406715
ENSMUSG00000006127	2556.16	1988.92	3312.47	1.66546	0.735919	0.000586557	0.0114321
ENSMUSG00000006221	631.7	464.135	855.12	1.8424	0.881583	0.000211694	0.00532873
ENSMUSG00000006301	19036.7	14808.1	24674.8	1.6663	0.736648	1.05856e-05	0.000507421
ENSMUSG00000006369	5708.37	6564.78	4566.49	0.695605	-0.52366	0.00238889	0.0326601
ENSMUSG00000006395	848.842	626.019	1145.94	1.83052	0.87225	0.000177102	0.0046384
ENSMUSG00000006398	7530.39	8820.1	5810.78	0.658811	-0.602063	0.00045087	0.00939927
ENSMUSG00000006435	985.682	754.065	1294.51	1.7167	0.779642	0.00066178	0.0124734
ENSMUSG00000006517	5664.66	4309.44	7471.63	1.73378	0.793922	0.00386298	0.0459387
ENSMUSG00000006678	3121.67	4310.74	1536.25	0.356379	-1.48852	6.37336e-11	1.76758e-08
ENSMUSG00000006715	964.287	1221.5	621.332	0.508662	-0.975222	1.76452e-05	0.000740579
ENSMUSG00000006800	37367.3	28517.2	49167.5	1.72413	0.78587	0.00241185	0.0328871
ENSMUSG00000006958	711.777	483.367	1016.32	2.10259	1.07217	0.000414981	0.00880758
ENSMUSG00000007038	4611.22	3498.44	6094.93	1.74218	0.800896	5.91103e-06	0.000315088
ENSMUSG00000007080	4354.73	5533.05	2783.63	0.503091	-0.991108	2.14606e-07	1.98395e-05
ENSMUSG00000007646	329.177	414.342	215.623	0.520399	-0.94231	0.000587396	0.0114321
ENSMUSG00000007783	6415.49	5329.57	7863.38	1.47542	0.561131	0.00292758	0.0378572
ENSMUSG00000007827	1696.9	2259.93	946.201	0.418686	-1.25606	6.16585e-09	9.57618e-07
ENSMUSG00000007850	30966.1	37438.3	22336.6	0.596623	-0.745109	0.00296354	0.0381647
ENSMUSG00000007891	264866	201916	348801	1.72746	0.788649	0.00210731	0.0298625
ENSMUSG00000008167	4371.76	3282.98	5823.47	1.77383	0.826871	1.61324e-05	0.000695978
ENSMUSG00000009207	2805.24	3319.14	2120.03	0.638728	-0.646727	0.000525882	0.0106543
ENSMUSG00000009376	3851.51	4649.37	2787.69	0.599585	-0.737964	0.000279782	0.00656389
ENSMUSG00000009575	17113.1	20487.5	12614	0.615692	-0.699719	7.21466e-05	0.00225909
ENSMUSG00000009741	8393.45	9762.66	6567.82	0.672749	-0.571859	0.000936843	0.0161589
ENSMUSG00000009772	2238.85	1881	2715.98	1.4439	0.529974	0.00188223	0.0274746
ENSMUSG00000010051	1012.9	686.069	1448.68	2.11157	1.07832	1.51771e-05	0.000665864
ENSMUSG00000010080	178.445	110.949	268.44	2.41949	1.2747	0.00144798	0.0223991
ENSMUSG00000010609	2008.25	1648.5	2487.9	1.50919	0.593773	0.00255337	0.0340984
ENSMUSG00000010660	7137.07	5651.91	9117.28	1.61313	0.689865	0.000624089	0.0119423
ENSMUSG00000012443	4464.09	6281.56	2040.8	0.324887	-1.62199	3.02799e-18	5.87846e-15
ENSMUSG00000013160	20029.2	16814.8	24315	1.44604	0.53211	0.00185764	0.0272179
ENSMUSG00000013736	2856.31	3356.24	2189.75	0.652442	-0.616078	0.0029278	0.0378572
ENSMUSG00000014074	3168.59	3691.74	2471.07	0.66935	-0.579167	0.00344552	0.0424701
ENSMUSG00000014444	105673	87240.6	130250	1.493	0.57821	0.000366563	0.00812138
ENSMUSG00000014602	25585.9	16898.2	37169.6	2.19961	1.13725	5.52668e-10	1.12941e-07
ENSMUSG00000014850	1448.79	1698	1116.52	0.657553	-0.604821	0.00251086	0.0338509
ENSMUSG00000014932	2923.5	3459.4	2208.97	0.638542	-0.647147	0.000746416	0.0136705
ENSMUSG00000015013	2548.23	2122.26	3116.19	1.46834	0.554185	0.00353777	0.0431281
ENSMUSG00000015094	2438.83	1915.6	3136.48	1.63734	0.711355	0.000168943	0.00450062
ENSMUSG00000015149	12255.1	10109.2	15116.2	1.49529	0.580426	0.000718964	0.0132799
ENSMUSG00000015217	1711.07	2179.19	1086.9	0.498764	-1.00357	0.000269439	0.00636934
ENSMUSG00000015647	28294.4	18710.8	41072.5	2.19512	1.1343	0.000255478	0.00613265
ENSMUSG00000015749	10629.9	12695.3	7876.01	0.620387	-0.688759	1.86883e-05	0.000778145
ENSMUSG00000015757	3426.16	3991.94	2671.78	0.669294	-0.579288	0.00332215	0.0412441
ENSMUSG00000015850	7645.07	5422.8	10608.1	1.9562	0.968055	4.09555e-05	0.0014589
ENSMUSG00000015880	2688.61	3834.92	1160.18	0.302531	-1.72484	1.10645e-10	2.86404e-08
ENSMUSG00000015980	1468.59	1169.81	1866.96	1.59595	0.67442	0.000756148	0.0138162
ENSMUSG00000016018	9162.08	10870.2	6884.57	0.633343	-0.658941	0.000297117	0.00691832
ENSMUSG00000016256	30832.1	26809	36196.3	1.35016	0.433126	0.00172212	0.0257423
ENSMUSG00000016262	4906.22	5649.81	3914.78	0.692904	-0.529272	0.00432172	0.0499038
ENSMUSG00000016756	656.285	869.25	372.332	0.428337	-1.22318	1.2602e-05	0.000579057
ENSMUSG00000016918	54057.8	42723.1	69170.7	1.61905	0.695145	0.000122278	0.00344665
ENSMUSG00000016984	858.289	1143.64	477.82	0.417806	-1.25909	1.79843e-07	1.71358e-05
ENSMUSG00000017146	2322.32	3076.66	1316.55	0.427915	-1.2246	5.67956e-10	1.14557e-07
ENSMUSG00000017390	743.253	276.724	1365.29	4.93377	2.30269	1.97919e-09	3.49304e-07
ENSMUSG00000017485	25931.8	30094.2	20381.8	0.677265	-0.562207	0.000543296	0.0108403
ENSMUSG00000017499	1737.33	2332.05	944.385	0.40496	-1.30415	1.94704e-10	4.65222e-08
ENSMUSG00000017548	5513.46	6761.23	3849.77	0.569389	-0.812513	2.56266e-05	0.000992536
ENSMUSG00000017550	1508.8	2088	736.527	0.352743	-1.50331	8.5459e-13	4.74023e-10
ENSMUSG00000017716	4396.62	5810.71	2511.17	0.432163	-1.21035	1.40208e-07	1.36955e-05
ENSMUSG00000017747	2958.32	2466.22	3614.45	1.46558	0.551474	0.00225432	0.0312048
ENSMUSG00000017754	2598.88	1432.77	4153.71	2.89908	1.5356	8.92594e-07	6.63296e-05
ENSMUSG00000017760	55849.7	42905.4	73108.6	1.70395	0.768882	2.88944e-06	0.0001765
ENSMUSG00000017765	18548.2	15352.9	22808.6	1.48562	0.571065	0.00107592	0.0179486
ENSMUSG00000017861	2728.68	3690.65	1446.05	0.391814	-1.35176	1.50122e-11	4.75824e-09
ENSMUSG00000018042	59839.2	45004	79619.4	1.76916	0.823067	3.24497e-05	0.00121733
ENSMUSG00000018166	196.107	132.06	281.503	2.13162	1.09195	0.00107228	0.0179419
ENSMUSG00000018189	2563.89	3100.39	1848.55	0.596232	-0.746055	0.000243261	0.00591249
ENSMUSG00000018199	6013.42	7189.54	4445.26	0.618296	-0.693632	0.000546539	0.0108656
ENSMUSG00000018379	23912.6	28397	17933.4	0.631525	-0.663088	5.44953e-05	0.00180847
ENSMUSG00000018566	108.53	55.8643	178.751	3.19973	1.67795	0.00182612	0.026934
ENSMUSG00000018567	37392.5	29078.6	48477.7	1.66713	0.737366	1.23837e-05	0.000575843
ENSMUSG00000018585	3994.1	3271.03	4958.2	1.51579	0.600069	0.000544422	0.0108403
ENSMUSG00000018821	3822.75	3085.99	4805.1	1.55707	0.638835	0.000548478	0.0108792
ENSMUSG00000019080	639.255	493.834	833.149	1.6871	0.75455	0.0011227	0.0184906
ENSMUSG00000019087	45038.5	38480.2	53782.9	1.39768	0.483031	0.00189716	0.0276665
ENSMUSG00000019124	6662.96	4577.05	9444.18	2.06338	1.04501	7.18076e-05	0.00225645
ENSMUSG00000019158	1537.75	1237.56	1937.99	1.56598	0.647065	0.000791845	0.0143168
ENSMUSG00000019194	5862.53	4180.33	8105.48	1.93896	0.955281	2.17345e-07	1.99738e-05
ENSMUSG00000019214	1793.44	2164.58	1298.59	0.599928	-0.73714	0.0001919	0.00491815
ENSMUSG00000019302	18600	14489.7	24080.4	1.6619	0.732838	0.000613709	0.0118257
ENSMUSG00000019433	14300.4	12032.7	17323.9	1.43974	0.525806	0.00122466	0.0197305
ENSMUSG00000019464	2414.74	1964.77	3014.69	1.53437	0.617646	0.00173031	0.0258319
ENSMUSG00000019505	91813.9	74278.2	115195	1.55086	0.633067	0.000285167	0.00666004
ENSMUSG00000019528	9382.44	7528.9	11853.8	1.57444	0.654842	0.000513758	0.010444
ENSMUSG00000019773	2199.43	3109.02	986.648	0.31735	-1.65585	2.2088e-11	6.59708e-09
ENSMUSG00000019779	1397.81	1656.99	1052.24	0.635029	-0.655106	0.00304111	0.0389698
ENSMUSG00000019810	5326.51	4313.11	6677.71	1.54823	0.630624	0.00421594	0.0490103
ENSMUSG00000019813	787.329	937.694	586.841	0.625835	-0.676147	0.0040759	0.0477037
ENSMUSG00000019841	4335.34	5017.23	3426.15	0.682875	-0.550306	0.00176175	0.0261584
ENSMUSG00000019845	288.331	365.288	185.722	0.508428	-0.975885	0.00190973	0.0278237
ENSMUSG00000019851	3943.29	2146.4	6339.15	2.95339	1.56237	1.24383e-07	1.26261e-05
ENSMUSG00000019857	849.306	1048.77	583.35	0.556222	-0.846267	0.000171491	0.00455285
ENSMUSG00000019872	2494.9	2101.97	3018.8	1.43618	0.522236	0.00099389	0.016907
ENSMUSG00000019942	6543.29	8406.67	4058.78	0.482805	-1.05049	3.73279e-09	6.30152e-07
ENSMUSG00000019952	1325.37	1549.24	1026.88	0.66283	-0.59329	0.00384313	0.0459387
ENSMUSG00000019961	9470.3	11765.3	6410.23	0.54484	-0.876097	1.28483e-05	0.000586553
ENSMUSG00000019971	1589.83	2057.85	965.804	0.469326	-1.09134	7.03044e-07	5.43233e-05
ENSMUSG00000019988	2731.72	3325.66	1939.79	0.583281	-0.777736	0.000123718	0.0034809
ENSMUSG00000019992	548.435	715.088	326.232	0.456212	-1.13222	1.47401e-05	0.000648521
ENSMUSG00000020024	3003.72	3760.45	1994.73	0.530449	-0.914714	4.19495e-06	0.000234359
ENSMUSG00000020048	190130	221011	148955	0.673973	-0.569237	0.000814766	0.014646
ENSMUSG00000020074	14282.3	16371.5	11496.8	0.702248	-0.509947	0.00350031	0.042866
ENSMUSG00000020075	27813.1	32339.1	21778.4	0.673439	-0.570382	0.00324151	0.0406715
ENSMUSG00000020089	6755.44	7836.45	5314.08	0.678123	-0.560381	0.00175651	0.0261057
ENSMUSG00000020128	3663.6	4326.56	2779.66	0.642464	-0.638312	0.000560149	0.0110402
ENSMUSG00000020135	1930.45	1305.93	2763.13	2.11584	1.08123	2.74432e-06	0.000171863
ENSMUSG00000020137	1322.57	1674.69	853.072	0.509393	-0.97315	0.0037087	0.0447203
ENSMUSG00000020185	2884.85	3701.26	1796.31	0.485324	-1.04298	1.37335e-08	1.92158e-06
ENSMUSG00000020212	686.597	873.26	437.713	0.501241	-0.996425	2.44549e-05	0.000956742
ENSMUSG00000020273	1792.77	2097.42	1386.58	0.661088	-0.597085	0.0028641	0.0371925
ENSMUSG00000020280	1907.35	2265.56	1429.73	0.631073	-0.664121	0.00132661	0.020875
ENSMUSG00000020290	14464.2	19042.2	8360.25	0.439038	-1.18758	4.17545e-10	9.00679e-08
ENSMUSG00000020308	2254.18	1862.6	2776.3	1.49055	0.575849	0.00242642	0.0329209
ENSMUSG00000020315	220160	183429	269135	1.46725	0.55311	0.00284705	0.0370021
ENSMUSG00000020330	4873.87	6564.29	2619.98	0.399126	-1.32508	5.99727e-12	2.45115e-09
ENSMUSG00000020358	54413.4	62163	44080.6	0.709114	-0.495911	0.00324461	0.0406715
ENSMUSG00000020362	9020.22	10620.9	6886.03	0.64835	-0.625155	0.000240174	0.00586501
ENSMUSG00000020380	5325.96	6215.26	4140.22	0.666138	-0.586107	0.00282932	0.0368952
ENSMUSG00000020424	1889.63	1560.07	2329.03	1.4929	0.57812	0.00140822	0.0219368
ENSMUSG00000020432	15442.3	11663.1	20481.2	1.75607	0.812353	1.03774e-06	7.49633e-05
ENSMUSG00000020463	7045.03	8399.35	5239.27	0.623771	-0.680912	0.000195922	0.00498832
ENSMUSG00000020464	4879.53	5756.74	3709.92	0.644448	-0.633864	0.00141789	0.0220434
ENSMUSG00000020482	1422.5	1797.41	922.618	0.513304	-0.962116	0.00258746	0.0343176
ENSMUSG00000020492	2646.78	3291.01	1787.81	0.543241	-0.880337	6.49072e-07	5.11713e-05
ENSMUSG00000020493	4584.61	6197.33	2434.32	0.392801	-1.34813	9.5709e-10	1.81275e-07
ENSMUSG00000020538	15167	12257.5	19046.5	1.55387	0.635866	0.000263098	0.0062819
ENSMUSG00000020593	3913.68	2666.86	5576.11	2.09089	1.06412	0.000526445	0.0106543
ENSMUSG00000020594	17745.9	20694.1	13815	0.667581	-0.582985	0.00214215	0.0301084
ENSMUSG00000020608	10772.9	13730.8	6828.95	0.497345	-1.00768	6.80745e-08	7.66134e-06
ENSMUSG00000020649	16826.4	21021	11233.7	0.534404	-0.903998	0.000470573	0.00973165
ENSMUSG00000020664	10786.9	12457.8	8558.93	0.687034	-0.541547	0.00266033	0.0350149
ENSMUSG00000020680	10001.2	11647.4	7806.43	0.670233	-0.577266	0.00102446	0.0172757
ENSMUSG00000020736	5360.25	4572.03	6411.22	1.40227	0.487764	0.00223716	0.0310227
ENSMUSG00000020739	5623.16	6542.47	4397.4	0.672132	-0.573184	0.00183097	0.0269543
ENSMUSG00000020758	692.334	335.44	1168.19	3.48257	1.80015	2.88672e-11	8.30254e-09
ENSMUSG00000020777	14762.8	11898.1	18582.4	1.5618	0.643212	0.000553101	0.0109429
ENSMUSG00000020782	1980.35	1432.64	2710.63	1.89206	0.919959	0.000200809	0.00509602
ENSMUSG00000020805	176.595	74.9727	312.092	4.16274	2.05754	0.000160469	0.0043044
ENSMUSG00000020807	1604.26	1944.88	1150.1	0.59135	-0.757916	0.000237626	0.00582108
ENSMUSG00000020808	2559.57	3233.77	1660.64	0.51353	-0.96148	6.81734e-07	5.32061e-05
ENSMUSG00000020821	55189.6	45518.3	68084.6	1.49576	0.580881	0.001004	0.0170231
ENSMUSG00000020857	23336.1	18297.9	30053.7	1.64246	0.715861	0.00153422	0.0234527
ENSMUSG00000020863	6689.24	8066.88	4852.38	0.601519	-0.733318	4.54805e-05	0.00157669
ENSMUSG00000020893	3926.01	2979.96	5187.41	1.74077	0.799725	0.000408823	0.00876902
ENSMUSG00000020897	1873.41	2391.83	1182.18	0.494258	-1.01666	2.12314e-07	1.97452e-05
ENSMUSG00000020914	20910.1	28791.3	10401.8	0.361281	-1.46881	7.29423e-17	7.55245e-14
ENSMUSG00000020973	1540.2	1834.19	1148.21	0.626005	-0.675754	0.00256632	0.0341971
ENSMUSG00000020974	911.338	1146.12	598.299	0.522022	-0.937817	1.3887e-05	0.000616228
ENSMUSG00000020982	7997.89	9400.99	6127.09	0.651749	-0.617611	0.000866055	0.0151985
ENSMUSG00000020994	12437.9	15279.1	8649.69	0.566114	-0.820835	1.09576e-06	7.8065e-05
ENSMUSG00000021115	1820.71	2230.44	1274.4	0.571365	-0.807515	2.46031e-05	0.000960077
ENSMUSG00000021185	3594.76	2908.4	4509.91	1.55065	0.632873	0.00216159	0.0302993
ENSMUSG00000021186	90473.4	66637.9	122254	1.8346	0.875468	0.000266282	0.00633328
ENSMUSG00000021242	49861.5	39914.6	63124	1.58148	0.661272	0.000122024	0.00344573
ENSMUSG00000021377	9849.01	12930.2	5740.79	0.443984	-1.17142	8.82591e-12	3.3433e-09
ENSMUSG00000021391	293.841	397.207	156.02	0.392793	-1.34816	8.84938e-06	0.000436317
ENSMUSG00000021392	2809.48	3642.03	1699.42	0.466613	-1.0997	7.7706e-07	5.87415e-05
ENSMUSG00000021413	9641.74	11378.6	7325.91	0.643832	-0.635245	0.000503598	0.0102643
ENSMUSG00000021477	119321	101278	143378	1.41569	0.501504	0.000929505	0.0160938
ENSMUSG00000021485	580.045	762.152	337.234	0.442476	-1.17633	9.26185e-07	6.75332e-05
ENSMUSG00000021536	1104.44	854.277	1437.99	1.68328	0.751274	0.000526848	0.0106543
ENSMUSG00000021559	4816.07	3306.11	6829.34	2.06567	1.04661	9.0028e-07	6.6346e-05
ENSMUSG00000021569	2550.26	3341.91	1494.72	0.447265	-1.1608	4.36921e-06	0.00024235
ENSMUSG00000021597	943.415	1245.76	540.283	0.433696	-1.20524	1.02609e-07	1.08409e-05
ENSMUSG00000021608	2752.73	3415.27	1869.34	0.547347	-0.869472	7.9937e-06	0.000402831
ENSMUSG00000021693	9302.95	10955.7	7099.33	0.648005	-0.625923	0.00127878	0.0203551
ENSMUSG00000021697	391.919	521.658	218.934	0.41969	-1.25261	4.22558e-06	0.000235224
ENSMUSG00000021707	2232.34	2986.16	1227.26	0.410983	-1.28285	9.67241e-11	2.54614e-08
ENSMUSG00000021712	1589.29	1932.22	1132.04	0.585876	-0.771333	0.000404736	0.00875097
ENSMUSG00000021713	1627.31	1984.03	1151.69	0.580478	-0.784687	9.23559e-05	0.0027426
ENSMUSG00000021714	280.887	376.239	153.752	0.408655	-1.29104	3.77255e-05	0.00137862
ENSMUSG00000021747	864.892	1025.19	651.155	0.635153	-0.654824	0.00281408	0.0367581
ENSMUSG00000021773	977.272	736.649	1298.1	1.76217	0.817355	4.51118e-05	0.00156741
ENSMUSG00000021792	1330.18	1057.35	1693.94	1.60206	0.679924	0.000898707	0.0156478
ENSMUSG00000021835	12360.4	7606.26	18699.3	2.45841	1.29773	0.00208241	0.0296171
ENSMUSG00000021843	13393	15562.8	10499.9	0.674679	-0.567726	0.00237039	0.032497
ENSMUSG00000021913	2986.58	2043.35	4244.22	2.07709	1.05456	1.17789e-09	2.15221e-07
ENSMUSG00000021929	14319.6	16909.9	10865.8	0.642568	-0.63808	0.000611305	0.011794
ENSMUSG00000021945	7350.52	8675.05	5584.49	0.643741	-0.635447	0.00169333	0.0254098
ENSMUSG00000021950	23727.2	13449.4	37430.8	2.78308	1.47668	3.48021e-10	7.7216e-08
ENSMUSG00000021952	3667.01	4311.07	2808.26	0.651407	-0.618369	0.00202065	0.0288975
ENSMUSG00000021959	14930.9	12620.1	18012	1.42725	0.513236	0.00329806	0.0409777
ENSMUSG00000021963	3762.14	3126.53	4609.63	1.47436	0.560091	0.00400035	0.0469965
ENSMUSG00000021965	1264.93	1661.87	735.67	0.442677	-1.17567	1.82696e-08	2.48899e-06
ENSMUSG00000022020	1324.57	1637.63	907.16	0.553946	-0.852182	0.00017415	0.00458641
ENSMUSG00000022021	5174.35	6839.19	2954.57	0.432006	-1.21088	2.41676e-05	0.000956197
ENSMUSG00000022033	1488.66	2001.57	804.768	0.402068	-1.31449	3.67034e-10	8.02873e-08
ENSMUSG00000022034	677.828	944.768	321.909	0.340729	-1.55331	2.93358e-10	6.64049e-08
ENSMUSG00000022070	1364.72	1832.93	740.442	0.403966	-1.3077	5.18131e-10	1.07294e-07
ENSMUSG00000022090	4649.88	3783.3	5805.31	1.53446	0.617728	0.000660332	0.0124613
ENSMUSG00000022111	1487.22	1780.81	1095.76	0.615317	-0.700599	0.000642677	0.0122172
ENSMUSG00000022120	1542.62	1876.81	1097.04	0.584521	-0.774672	0.000352561	0.00787859
ENSMUSG00000022141	12510.9	14645.7	9664.47	0.659885	-0.599713	0.00136659	0.0214172
ENSMUSG00000022142	6580.39	7744.9	5027.71	0.649165	-0.623344	0.00105618	0.0177144
ENSMUSG00000022217	420.02	307.711	569.765	1.85162	0.888791	0.000488687	0.00999974
ENSMUSG00000022253	1342.35	1687.5	882.142	0.522751	-0.935804	3.63877e-05	0.00133919
ENSMUSG00000022314	21709.4	25395.3	16794.8	0.661335	-0.596546	0.000189715	0.00487019
ENSMUSG00000022322	1942.42	2746.81	869.893	0.316693	-1.65885	2.35658e-07	2.12791e-05
ENSMUSG00000022360	8436.89	11577.8	4249.09	0.367004	-1.44613	8.38499e-15	6.85406e-12
ENSMUSG00000022361	4039.94	4647.74	3229.53	0.694861	-0.525203	0.00253626	0.0339868
ENSMUSG00000022364	2031.07	2386.25	1557.51	0.652703	-0.615502	0.00131658	0.0207592
ENSMUSG00000022369	2206.11	2626.45	1645.65	0.626567	-0.674459	0.000712874	0.0132183
ENSMUSG00000022422	218.869	288.631	125.854	0.436037	-1.19748	0.0004822	0.00991467
ENSMUSG00000022453	4432.99	3156.57	6134.88	1.94353	0.958677	0.000342078	0.00769973
ENSMUSG00000022454	3511.71	2171.87	5298.17	2.43946	1.28656	1.52651e-05	0.000667837
ENSMUSG00000022474	7807.39	6637.09	9367.79	1.41143	0.497158	0.00214768	0.0301588
ENSMUSG00000022548	128.989	85.2436	187.317	2.19743	1.13582	0.00284581	0.0370021
ENSMUSG00000022558	19741.2	14153.8	27191	1.92111	0.941938	8.28472e-09	1.24922e-06
ENSMUSG00000022564	18097	13543.7	24168.1	1.78445	0.835482	6.49008e-07	5.11713e-05
ENSMUSG00000022594	3926.29	2833.31	5383.61	1.90011	0.926086	4.26778e-07	3.52569e-05
ENSMUSG00000022598	104.473	50.1564	176.895	3.52687	1.81839	0.00217769	0.0304426
ENSMUSG00000022620	6703.15	5121.67	8811.79	1.72049	0.782821	1.34094e-05	0.000603654
ENSMUSG00000022656	2293.93	2785.26	1638.83	0.588395	-0.765143	0.000401376	0.00871856
ENSMUSG00000022665	112286	68302.4	170932	2.50257	1.32341	3.61967e-08	4.32439e-06
ENSMUSG00000022673	12450.2	15776.9	8014.58	0.507996	-0.977112	2.98624e-08	3.76755e-06
ENSMUSG00000022674	2968.78	3476.17	2292.26	0.659421	-0.600728	0.00208094	0.0296171
ENSMUSG00000022686	1724.89	2301.62	955.912	0.415322	-1.2677	0.00179519	0.026604
ENSMUSG00000022698	10916.4	13265.9	7783.69	0.586743	-0.769199	5.12604e-05	0.00172695
ENSMUSG00000022704	709.931	856.093	515.047	0.601626	-0.733062	0.00323729	0.0406715
ENSMUSG00000022800	7082.77	8182.31	5616.7	0.686444	-0.542785	0.00360166	0.0437048
ENSMUSG00000022811	10057.8	11633.5	7956.73	0.683947	-0.548043	0.00282304	0.0368442
ENSMUSG00000022837	699.975	861.972	483.979	0.561479	-0.832696	0.0005726	0.0112286
ENSMUSG00000022860	210.962	80.2127	385.294	4.80341	2.26406	9.25391e-05	0.00274279
ENSMUSG00000022881	440.213	558.261	282.815	0.5066	-0.981082	0.000309963	0.00711082
ENSMUSG00000022887	12328.4	9597.76	15969.2	1.66385	0.734525	0.000409976	0.00876902
ENSMUSG00000022892	141530	114741	177249	1.54478	0.627398	0.000342816	0.00770518
ENSMUSG00000022893	61548.6	39107.5	91470.2	2.33895	1.22586	0.00156745	0.0238201
ENSMUSG00000022894	41416.1	26882.3	60794.6	2.26151	1.17729	0.000290401	0.00677211
ENSMUSG00000022945	2618.66	3240.45	1789.62	0.552274	-0.856544	6.18245e-06	0.000326597
ENSMUSG00000022960	938.548	1165.69	635.686	0.545328	-0.874803	0.000128986	0.00360303
ENSMUSG00000022974	3230.9	3853.29	2401.04	0.623113	-0.682434	0.000307181	0.00707837
ENSMUSG00000022978	730.282	876.888	534.806	0.609891	-0.713376	0.00298749	0.0384413
ENSMUSG00000022986	35.703	10.2229	69.6766	6.81575	2.76887	0.00203756	0.0290993
ENSMUSG00000023015	10731.9	13309.5	7294.99	0.548103	-0.86748	5.61276e-06	0.000301633
ENSMUSG00000023025	11663.8	13653.5	9010.79	0.659961	-0.599548	0.00114663	0.0187654
ENSMUSG00000023055	8528.43	6455.24	11292.7	1.74938	0.806844	3.11442e-05	0.00117689
ENSMUSG00000023066	1233.83	1501.1	877.48	0.584558	-0.774582	0.000255122	0.00613265
ENSMUSG00000023067	13131.2	10461.9	16690.2	1.59532	0.673847	9.49277e-05	0.00279228
ENSMUSG00000023150	9523.28	11699	6622.37	0.566064	-0.820962	1.54538e-05	0.000674192
ENSMUSG00000023249	12483.2	10284.6	15414.7	1.49882	0.583826	0.0025653	0.0341971
ENSMUSG00000023284	803.059	985.392	559.949	0.56825	-0.815404	0.000630717	0.0120192
ENSMUSG00000023336	25.7628	5.02502	53.4132	10.6295	3.41	0.00382728	0.0457946
ENSMUSG00000023393	204.627	125.915	309.578	2.45863	1.29786	0.000439277	0.00924446
ENSMUSG00000023852	12195.9	14742.8	8800.13	0.596911	-0.744413	8.22661e-05	0.00250525
ENSMUSG00000023882	280.667	354.867	181.733	0.512115	-0.965461	0.00329409	0.0409737
ENSMUSG00000023892	761.359	950.967	508.549	0.53477	-0.903009	0.000219169	0.00546374
ENSMUSG00000023908	1285.56	1553	928.978	0.598183	-0.741341	0.000183145	0.00474071
ENSMUSG00000023919	824.302	1078.61	485.223	0.44986	-1.15245	8.63156e-07	6.47617e-05
ENSMUSG00000023940	1685.44	2292.5	876.033	0.382131	-1.38786	3.31118e-12	1.55836e-09
ENSMUSG00000023960	4276.49	3086.29	5863.43	1.89983	0.925872	3.13568e-06	0.000187592
ENSMUSG00000024014	2669.58	2240.27	3242	1.44715	0.533214	0.00353072	0.0430759
ENSMUSG00000024038	4713.3	3908.5	5786.36	1.48046	0.566041	0.00185354	0.0271834
ENSMUSG00000024049	3848.73	2527.34	5610.58	2.21996	1.15053	0.00120087	0.0194481
ENSMUSG00000024054	9216.01	11576.5	6068.63	0.524218	-0.931762	3.69595e-07	3.15395e-05
ENSMUSG00000024056	1603	2214.13	788.159	0.355968	-1.49018	6.69004e-13	3.84826e-10
ENSMUSG00000024059	1603.99	1024.26	2376.96	2.32066	1.21453	1.38167e-07	1.36679e-05
ENSMUSG00000024085	26353.7	30997.2	20162.3	0.650456	-0.620477	0.000620877	0.0119047
ENSMUSG00000024097	5655.71	6717.94	4239.4	0.631057	-0.664158	9.47663e-05	0.00279228
ENSMUSG00000024151	2952.16	3497.91	2224.49	0.635947	-0.653021	0.000536987	0.01077
ENSMUSG00000024187	7248.39	5965.39	8959.07	1.50184	0.586733	0.00116154	0.0189097
ENSMUSG00000024188	3168.75	3709.85	2447.27	0.659668	-0.600188	0.00292784	0.0378572
ENSMUSG00000024197	11444.2	9524.3	14004	1.47035	0.556159	0.00119012	0.0192941
ENSMUSG00000024256	104.948	42.7418	187.89	4.39593	2.13617	0.000159293	0.00428024
ENSMUSG00000024276	2922.49	3650.52	1951.78	0.534657	-0.903314	6.53679e-06	0.000340681
ENSMUSG00000024287	6874.24	8204.63	5100.39	0.621647	-0.685832	0.000394675	0.00859705
ENSMUSG00000024290	11369.3	13444	8603.09	0.63992	-0.644037	0.000529491	0.0106865
ENSMUSG00000024293	1576.73	1893.12	1154.88	0.610038	-0.713028	0.00143707	0.0222968
ENSMUSG00000024301	914.906	1122.62	637.951	0.56827	-0.815353	0.000320114	0.0072792
ENSMUSG00000024308	6585.72	5546.8	7970.96	1.43704	0.523098	0.00402494	0.0471784
ENSMUSG00000024317	1187.98	1410.72	891.007	0.631599	-0.662919	0.00154962	0.0236648
ENSMUSG00000024421	442.18	232.068	722.331	3.11259	1.63812	2.3156e-07	2.11551e-05
ENSMUSG00000024472	3245.69	3948.75	2308.28	0.584561	-0.774576	0.000116303	0.003324
ENSMUSG00000024491	6564.33	7628.74	5145.13	0.67444	-0.568237	0.00252707	0.0339222
ENSMUSG00000024529	387716	317166	481784	1.51903	0.603146	0.000443348	0.00931049
ENSMUSG00000024542	5856.05	7136.31	4149.03	0.581397	-0.782404	1.32298e-05	0.000597302
ENSMUSG00000024590	8973.22	11362.9	5786.96	0.509285	-0.973454	0.00122163	0.0197021
ENSMUSG00000024617	935.918	463.695	1565.55	3.37625	1.75542	1.24317e-07	1.26261e-05
ENSMUSG00000024660	9810.83	11997.8	6894.84	0.574675	-0.799182	2.89792e-06	0.0001765
ENSMUSG00000024664	29251.1	25086.6	34803.8	1.38735	0.472331	0.00295982	0.0381485
ENSMUSG00000024726	653.465	788.01	474.072	0.601607	-0.733106	0.00351634	0.042968
ENSMUSG00000024747	1859.31	708.35	3393.93	4.79131	2.26042	3.58075e-06	0.000209859
ENSMUSG00000024769	8406.68	5708.37	12004.4	2.10295	1.07242	3.57904e-08	4.309e-06
ENSMUSG00000024787	2323.18	1951.29	2819.03	1.4447	0.530768	0.00336373	0.0416019
ENSMUSG00000024789	6437.72	7684.67	4775.14	0.621385	-0.686441	0.00051161	0.0104139
ENSMUSG00000024791	1098.19	1402.83	691.998	0.493287	-1.0195	3.79797e-06	0.000218468
ENSMUSG00000024795	3907.02	5566.79	1694	0.304304	-1.71642	1.64632e-19	8.52301e-16
ENSMUSG00000024799	786.941	464.293	1217.14	2.62149	1.39039	2.25136e-05	0.000910571
ENSMUSG00000024800	1401.39	1661.54	1054.51	0.634661	-0.655942	0.00196101	0.0283316
ENSMUSG00000024817	8619.37	10117	6622.53	0.654594	-0.611327	0.000793697	0.0143336
ENSMUSG00000024866	432.599	294.395	616.871	2.09538	1.06722	0.000737122	0.0135482
ENSMUSG00000024892	4200.03	2864.16	5981.2	2.08829	1.06232	3.14042e-06	0.000187592
ENSMUSG00000024900	13360	10861.8	16690.9	1.53665	0.619791	0.000535794	0.01077
ENSMUSG00000024943	7362.15	9561.36	4429.87	0.463309	-1.10995	1.1729e-08	1.67122e-06
ENSMUSG00000024944	4806.46	3876.49	6046.42	1.55977	0.641329	0.000939934	0.0161589
ENSMUSG00000024962	3584.99	2860.47	4551.01	1.591	0.669936	0.00174884	0.0260165
ENSMUSG00000024974	13314	16821.8	8636.98	0.513441	-0.961731	1.24281e-08	1.75473e-06
ENSMUSG00000024989	2169.29	3025.05	1028.28	0.339923	-1.55672	4.75376e-10	1.01138e-07
ENSMUSG00000024998	2711.6	1767.97	3969.77	2.24538	1.16696	0.000823847	0.0147511
ENSMUSG00000025001	4557.5	6472.14	2004.64	0.309734	-1.6909	1.78354e-18	4.6167e-15
ENSMUSG00000025085	1113.54	776.404	1563.06	2.01321	1.00949	0.00320181	0.0403303
ENSMUSG00000025137	4228	3332.96	5421.39	1.6266	0.701857	0.000410474	0.00876902
ENSMUSG00000025139	3536.6	2969.82	4292.32	1.44531	0.531381	0.00395457	0.0466375
ENSMUSG00000025150	4594.83	2409.32	7508.84	3.11658	1.63997	0.000338324	0.00763402
ENSMUSG00000025185	15487.5	11936.1	20222.6	1.69424	0.760635	5.2111e-05	0.00174426
ENSMUSG00000025212	17663.7	14779.2	21509.6	1.4554	0.541415	0.00220061	0.0306005
ENSMUSG00000025232	28150.1	24267.9	33326.3	1.37327	0.457613	0.00204784	0.0292057
ENSMUSG00000025324	9453.72	6795.65	12997.8	1.91267	0.935585	0.00164406	0.0248143
ENSMUSG00000025326	8423.91	9847.47	6525.83	0.662692	-0.59359	0.00203851	0.0290993
ENSMUSG00000025395	1458.18	1962.75	785.427	0.400167	-1.32133	2.9202e-10	6.64049e-08
ENSMUSG00000025408	5378.49	4422.14	6653.62	1.50461	0.589394	0.00329322	0.0409737
ENSMUSG00000025451	8508.11	10037.7	6468.72	0.644446	-0.633868	0.000368338	0.00814909
ENSMUSG00000025484	3114.61	2522.01	3904.74	1.54827	0.630656	0.000673604	0.0126257
ENSMUSG00000025504	2997.17	1809.68	4580.5	2.53112	1.33977	7.64023e-05	0.00236052
ENSMUSG00000025509	4771.18	4016.68	5777.18	1.4383	0.524361	0.00238355	0.0326158
ENSMUSG00000025521	4323.06	3576.8	5318.07	1.48682	0.572233	0.0018306	0.0269543
ENSMUSG00000025533	3518.94	2902.93	4340.29	1.49514	0.580281	0.000893881	0.0155812
ENSMUSG00000025572	1999.79	1518.88	2641.02	1.73879	0.798086	0.000409923	0.00876902
ENSMUSG00000025574	3247.3	3967.25	2287.37	0.576565	-0.794446	3.89195e-05	0.00141229
ENSMUSG00000025577	1392.33	1710.43	968.202	0.566057	-0.820982	9.57314e-05	0.00280529
ENSMUSG00000025579	36733.7	29479.7	46405.7	1.57416	0.654582	4.21299e-05	0.00149364
ENSMUSG00000025626	3538.02	4306.36	2513.56	0.583685	-0.776739	5.10103e-05	0.00172226
ENSMUSG00000025747	3750.11	4643.58	2558.8	0.551041	-0.859769	2.09113e-06	0.00013646
ENSMUSG00000025758	2720.65	3734.51	1368.85	0.366541	-1.44796	5.88369e-14	3.97302e-11
ENSMUSG00000025766	356.66	444.341	239.751	0.539566	-0.890129	0.00115821	0.0189097
ENSMUSG00000025862	10565.4	12514.4	7966.66	0.636598	-0.651544	0.000315271	0.0072007
ENSMUSG00000025868	7861.37	6587.62	9559.69	1.45116	0.537207	0.00318009	0.0401872
ENSMUSG00000025875	1969.34	1628.32	2424.03	1.48867	0.574025	0.0037999	0.0455764
ENSMUSG00000025898	1451.12	1775.75	1018.29	0.573441	-0.802283	9.56454e-05	0.00280529
ENSMUSG00000025899	1691.34	2027.33	1243.36	0.613301	-0.705333	0.000717488	0.0132799
ENSMUSG00000025912	1864.8	2187.89	1434.02	0.655436	-0.609474	0.00356656	0.0434108
ENSMUSG00000025925	1410.22	1791.26	902.174	0.503654	-0.989496	2.42857e-06	0.000154583
ENSMUSG00000025958	5252.28	6593.98	3463.34	0.525228	-0.928985	4.14551e-07	3.4615e-05
ENSMUSG00000025980	49146.8	58694.4	36416.7	0.620445	-0.688624	0.000234181	0.00574577
ENSMUSG00000026020	11745.1	15161.3	7190.23	0.474249	-1.07628	5.67328e-07	4.56537e-05
ENSMUSG00000026034	4572.95	5373.9	3505.03	0.652231	-0.616545	0.000544264	0.0108403
ENSMUSG00000026037	4075.29	4955.97	2901.05	0.585364	-0.772593	8.71744e-05	0.00260868
ENSMUSG00000026039	1031.69	1511.08	392.499	0.259746	-1.94483	1.60851e-17	2.27107e-14
ENSMUSG00000026042	346417	279999	434974	1.55349	0.635509	0.000233232	0.00573153
ENSMUSG00000026049	529.865	713.548	284.955	0.399349	-1.32428	1.04979e-06	7.51353e-05
ENSMUSG00000026098	584.631	738.681	379.231	0.513389	-0.961875	0.000279032	0.0065562
ENSMUSG00000026134	2751.81	3248.27	2089.86	0.643376	-0.636265	0.0011126	0.0183828
ENSMUSG00000026167	541.265	250.318	929.196	3.71207	1.89222	3.65731e-05	0.00134283
ENSMUSG00000026193	2.67732e+06	2.12165e+06	3.41822e+06	1.61112	0.688061	0.00196992	0.0283811
ENSMUSG00000026196	742.064	944.671	471.921	0.499561	-1.00127	3.01577e-05	0.00114799
ENSMUSG00000026223	25813	21994.3	30904.6	1.40512	0.490695	0.0018726	0.0273597
ENSMUSG00000026234	102076	123995	72849.1	0.587515	-0.767303	1.37231e-05	0.000612451
ENSMUSG00000026249	39657.3	24439.6	59947.7	2.45289	1.29448	0.00308541	0.0393427
ENSMUSG00000026274	1227.48	1495.09	870.672	0.582355	-0.780029	0.000199262	0.00506505
ENSMUSG00000026303	206.477	128.469	310.488	2.41683	1.27311	0.000358342	0.00797337
ENSMUSG00000026308	1333.08	789.746	2057.53	2.60531	1.38145	7.89728e-06	0.00039952
ENSMUSG00000026355	10001.3	12757.7	6326.02	0.495859	-1.012	3.56713e-08	4.309e-06
ENSMUSG00000026385	13370	10856.9	16720.7	1.54009	0.623016	0.00173144	0.0258319
ENSMUSG00000026429	387.771	479.867	264.977	0.552188	-0.856769	0.00355578	0.0433135
ENSMUSG00000026434	12909.5	15048.5	10057.5	0.668343	-0.58134	0.000671634	0.0126132
ENSMUSG00000026483	12554.8	10137.9	15777.3	1.55627	0.638089	0.00196068	0.0283316
ENSMUSG00000026491	15136.4	18154.4	11112.5	0.612112	-0.708132	0.000195124	0.00498421
ENSMUSG00000026546	149.115	85.8299	233.495	2.72043	1.44384	0.0011446	0.0187519
ENSMUSG00000026594	797.935	999.492	529.194	0.529463	-0.917399	0.000147993	0.00402535
ENSMUSG00000026605	5872.07	8563.77	2283.15	0.266605	-1.90722	1.61955e-18	4.6167e-15
ENSMUSG00000026622	2993.92	3800.88	1917.97	0.504611	-0.986756	1.91188e-05	0.000793941
ENSMUSG00000026628	1138.32	748.028	1658.71	2.21745	1.1489	0.000106519	0.00307429
ENSMUSG00000026639	188.087	115.749	284.537	2.45821	1.29761	0.0018358	0.0269997
ENSMUSG00000026646	834.414	1200.18	346.733	0.288902	-1.79135	2.39933e-05	0.000956197
ENSMUSG00000026669	2019.03	2593.58	1252.96	0.483099	-1.04961	1.16575e-07	1.19902e-05
ENSMUSG00000026683	3081.75	4103.88	1718.9	0.418848	-1.2555	2.25549e-06	0.000145958
ENSMUSG00000026708	430.941	565.565	251.442	0.444585	-1.16947	2.48394e-05	0.000964453
ENSMUSG00000026739	5043.85	5940.56	3848.23	0.647788	-0.626406	0.000266741	0.00633448
ENSMUSG00000026748	18151.7	14659	22808.7	1.55595	0.637793	0.000632868	0.0120454
ENSMUSG00000026761	3356.37	4078.16	2393.98	0.587024	-0.768509	0.00182191	0.0269094
ENSMUSG00000026775	12736.2	14857.8	9907.44	0.666816	-0.58464	0.00113648	0.0186581
ENSMUSG00000026779	2144.17	2923.72	1104.76	0.377862	-1.40407	2.44693e-12	1.26677e-09
ENSMUSG00000026782	3289.47	3807.34	2598.98	0.682623	-0.550839	0.00397707	0.0468025
ENSMUSG00000026784	601.756	742.403	414.227	0.557954	-0.841782	0.000824412	0.0147511
ENSMUSG00000026814	4480.5	3327.45	6017.89	1.80856	0.854841	2.97522e-06	0.000180501
ENSMUSG00000026831	753.255	491.104	1102.79	2.24553	1.16706	0.00266647	0.0350659
ENSMUSG00000026873	974.377	1147.8	743.142	0.647448	-0.627165	0.00319304	0.0402852
ENSMUSG00000026879	153039	126449	188492	1.49065	0.575946	0.000482615	0.00991467
ENSMUSG00000026939	632.297	493.392	817.503	1.6569	0.72849	0.00299756	0.0385071
ENSMUSG00000026944	4168.79	3141.67	5538.29	1.76285	0.817909	7.20692e-06	0.000369408
ENSMUSG00000026955	295.893	376.36	188.603	0.501123	-0.996762	0.00148752	0.0228638
ENSMUSG00000026956	11140.4	7531.01	15952.8	2.11829	1.0829	9.0948e-07	6.6628e-05
ENSMUSG00000026958	3608.41	2767.95	4729.04	1.7085	0.772731	8.4398e-05	0.00255017
ENSMUSG00000026959	194.005	103.292	314.957	3.0492	1.60843	0.00013601	0.00377209
ENSMUSG00000027018	3090.32	3915.19	1990.49	0.508401	-0.97596	1.65338e-07	1.5851e-05
ENSMUSG00000027075	408.068	510.318	271.734	0.532481	-0.909199	0.00107386	0.0179419
ENSMUSG00000027115	873.515	1212.37	421.713	0.347843	-1.52349	9.6284e-12	3.56044e-09
ENSMUSG00000027160	726	887.843	510.209	0.574662	-0.799215	0.00127435	0.0203412
ENSMUSG00000027203	3091.47	3847.28	2083.73	0.541611	-0.884671	2.6946e-06	0.000169432
ENSMUSG00000027207	4370.89	3638.69	5347.17	1.46953	0.555359	0.0034929	0.0428501
ENSMUSG00000027242	838.31	1075.88	521.546	0.484761	-1.04465	8.67481e-06	0.000430443
ENSMUSG00000027306	2333.36	3045.63	1383.67	0.454312	-1.13824	1.04395e-06	7.50633e-05
ENSMUSG00000027323	1959.34	2495.58	1244.36	0.498624	-1.00398	1.99023e-07	1.86207e-05
ENSMUSG00000027326	1589.59	2308.32	631.28	0.27348	-1.87049	7.25631e-19	2.81745e-15
ENSMUSG00000027331	3626.82	4599.47	2329.95	0.50657	-0.981166	0.000337776	0.00763402
ENSMUSG00000027342	9102.81	10817.1	6817.04	0.630207	-0.666102	0.00020405	0.0051614
ENSMUSG00000027349	8880.33	10821.5	6292.09	0.581444	-0.782289	4.59706e-06	0.000252286
ENSMUSG00000027351	11266.4	13854.9	7815.22	0.564078	-0.826033	3.49194e-06	0.00020621
ENSMUSG00000027353	485.786	635.417	286.278	0.450535	-1.15029	1.26946e-05	0.000581592
ENSMUSG00000027379	3039.44	4277.74	1388.38	0.324561	-1.62344	1.30656e-16	1.26827e-13
ENSMUSG00000027387	230.426	307.164	128.109	0.41707	-1.26164	0.000323038	0.00732424
ENSMUSG00000027405	13386.1	16034.2	9855.42	0.61465	-0.702163	0.00235364	0.0323776
ENSMUSG00000027447	26251.1	22017.1	31896.5	1.44872	0.534776	0.000939695	0.0161589
ENSMUSG00000027454	426.307	543.684	269.804	0.496252	-1.01086	0.000382938	0.00841218
ENSMUSG00000027469	18424.9	23336.6	11875.9	0.508895	-0.974561	3.17423e-05	0.00119368
ENSMUSG00000027470	737.094	477.711	1082.94	2.26693	1.18074	4.68018e-05	0.00161529
ENSMUSG00000027496	5976.17	7731.34	3635.95	0.470288	-1.08838	4.32756e-07	3.55616e-05
ENSMUSG00000027536	594.547	461.333	772.166	1.67377	0.743102	0.00221368	0.0307245
ENSMUSG00000027546	3944.58	2559.92	5790.79	2.2621	1.17766	2.46571e-09	4.255e-07
ENSMUSG00000027550	1790.47	2197.81	1247.35	0.567544	-0.817196	6.72654e-06	0.000348233
ENSMUSG00000027574	510.597	197.021	928.698	4.71369	2.23686	9.61372e-13	5.14864e-10
ENSMUSG00000027602	5318.65	4452.15	6473.99	1.45413	0.540151	0.00209907	0.0298268
ENSMUSG00000027635	1102.85	1331	798.658	0.600044	-0.736861	0.000415115	0.00880758
ENSMUSG00000027641	2169.53	2715.04	1442.17	0.531179	-0.912731	3.86423e-06	0.000221459
ENSMUSG00000027654	2408.52	2788.64	1901.69	0.681941	-0.552282	0.0012785	0.0203551
ENSMUSG00000027656	17742.2	14161.1	22517.1	1.59007	0.669087	0.00194245	0.0282115
ENSMUSG00000027669	4067.44	4865	3004.03	0.617478	-0.69554	0.00389321	0.0461921
ENSMUSG00000027677	5728.72	6878.32	4195.91	0.610019	-0.713075	0.000127088	0.00356283
ENSMUSG00000027699	3983.92	5384.94	2115.89	0.392927	-1.34767	7.68636e-09	1.17036e-06
ENSMUSG00000027708	2990.47	3555.55	2237.03	0.629164	-0.668491	0.000839131	0.0149284
ENSMUSG00000027715	11126.5	14819.9	6202.11	0.4185	-1.2567	1.80508e-08	2.48095e-06
ENSMUSG00000027752	2036.97	2536.56	1370.86	0.54044	-0.887793	1.08525e-05	0.000513872
ENSMUSG00000027770	5423.29	6301.34	4252.55	0.674865	-0.56733	0.00329143	0.0409737
ENSMUSG00000027804	7056.62	8765.52	4778.09	0.5451	-0.875406	7.57973e-05	0.00234972
ENSMUSG00000027811	1261.33	1520.82	915.339	0.601872	-0.73247	0.000760213	0.0138254
ENSMUSG00000027823	8794.81	10392.2	6664.96	0.641342	-0.640835	0.000331129	0.00749675
ENSMUSG00000027881	11388.2	12942.5	9315.67	0.719771	-0.474389	0.00385875	0.0459387
ENSMUSG00000027905	2629.19	3085.85	2020.31	0.654699	-0.611096	0.0031694	0.0401173
ENSMUSG00000027959	1500.85	1980.53	861.281	0.434874	-1.20133	8.77331e-09	1.30593e-06
ENSMUSG00000027968	4106.72	4820.42	3155.12	0.654532	-0.611464	0.000556979	0.0110056
ENSMUSG00000027977	244.152	330.2	129.421	0.391946	-1.35127	5.07364e-05	0.00171675
ENSMUSG00000028018	2149.29	2621.7	1519.4	0.579548	-0.786999	4.03476e-05	0.00144099
ENSMUSG00000028034	16646	19249.2	13175.1	0.684453	-0.546978	0.00039996	0.00869997
ENSMUSG00000028041	19658.7	16279	24165.1	1.48443	0.56991	0.00019544	0.00498421
ENSMUSG00000028044	5705.53	6702.73	4375.94	0.652859	-0.615157	0.00103927	0.0174585
ENSMUSG00000028048	15193.2	11500.3	20117.2	1.74927	0.806755	3.92327e-07	3.29363e-05
ENSMUSG00000028068	3991.85	4710.49	3033.67	0.644023	-0.634816	0.000903748	0.0157179
ENSMUSG00000028108	53385.4	40997.2	69903	1.70507	0.769829	0.000406068	0.00875097
ENSMUSG00000028134	3851.65	4692.08	2731.07	0.58206	-0.780759	0.00151151	0.0231969
ENSMUSG00000028175	940.584	1345.76	400.356	0.297495	-1.74906	5.80725e-14	3.97302e-11
ENSMUSG00000028180	8727.72	10270.4	6670.81	0.649519	-0.622557	0.000887292	0.0155012
ENSMUSG00000028187	3069	3576.02	2392.96	0.669167	-0.579561	0.00250637	0.0338196
ENSMUSG00000028212	2166.68	3054.47	982.971	0.321814	-1.6357	4.63034e-12	1.94361e-09
ENSMUSG00000028224	3347.37	4039.77	2424.16	0.600073	-0.736789	7.79066e-05	0.00239535
ENSMUSG00000028256	791.75	956.772	571.721	0.597552	-0.742865	0.00169881	0.0254675
ENSMUSG00000028282	3337.71	4519.3	1762.27	0.389943	-1.35866	3.96853e-12	1.71209e-09
ENSMUSG00000028312	9822.22	13861.1	4437.11	0.320113	-1.64335	2.51809e-18	5.58691e-15
ENSMUSG00000028369	42258.4	29397.4	59406.4	2.02081	1.01493	0.000825795	0.0147588
ENSMUSG00000028410	11146.5	13073.4	8577.2	0.656079	-0.608059	0.000789094	0.0142963
ENSMUSG00000028438	775.635	917.562	586.399	0.639083	-0.645924	0.00326388	0.0408415
ENSMUSG00000028466	10085.7	8369.57	12373.8	1.47842	0.564059	0.000980683	0.0167558
ENSMUSG00000028469	13135.6	10546.3	16587.9	1.57286	0.653393	0.000757967	0.0138172
ENSMUSG00000028476	4754.8	3385.2	6580.93	1.94403	0.959052	0.000754483	0.013802
ENSMUSG00000028484	10419.7	13060.1	6899.1	0.52826	-0.920681	9.3206e-08	9.91495e-06
ENSMUSG00000028522	4760.69	5754.52	3435.57	0.59702	-0.744148	3.83468e-05	0.00139804
ENSMUSG00000028560	8040.75	10462.4	4811.91	0.459926	-1.12053	1.75086e-10	4.31629e-08
ENSMUSG00000028576	3376.36	3946.21	2616.57	0.663058	-0.592793	0.00132446	0.0208622
ENSMUSG00000028587	954.917	1223.66	596.592	0.487546	-1.03639	1.6336e-05	0.00070087
ENSMUSG00000028614	6658.13	8108.88	4723.79	0.582545	-0.779557	1.1342e-05	0.000532182
ENSMUSG00000028626	129.287	55.9227	227.106	4.06107	2.02186	0.000305408	0.00704799
ENSMUSG00000028671	4396.92	3264.78	5906.44	1.80914	0.855305	5.71311e-05	0.00188387
ENSMUSG00000028673	11541.4	9786.32	13881.5	1.41846	0.504324	0.00386225	0.0459387
ENSMUSG00000028676	5763.9	6698.62	4517.61	0.67441	-0.568303	0.00256836	0.0341971
ENSMUSG00000028678	4551.46	5888.1	2769.28	0.470319	-1.08829	2.5949e-06	0.000164488
ENSMUSG00000028693	5620.6	7179.29	3542.34	0.493412	-1.01914	8.82898e-09	1.30593e-06
ENSMUSG00000028702	792.481	1021.37	487.29	0.477093	-1.06766	1.34953e-05	0.000605767
ENSMUSG00000028718	2358.05	2970.37	1541.62	0.519	-0.946193	4.80399e-07	3.92688e-05
ENSMUSG00000028737	3546.47	2706.63	4666.25	1.72401	0.785765	3.92606e-05	0.00141562
ENSMUSG00000028751	69.0296	33.956	115.794	3.41013	1.76983	0.000647512	0.012294
ENSMUSG00000028755	88.2733	44.2741	146.939	3.31884	1.73068	0.00239967	0.0327786
ENSMUSG00000028756	3371.76	2506.96	4524.83	1.8049	0.851921	4.92965e-05	0.0016864
ENSMUSG00000028766	408.435	164.238	734.032	4.46931	2.16005	9.01359e-07	6.6346e-05
ENSMUSG00000028773	2899.28	1909.23	4219.34	2.20997	1.14402	3.06553e-05	0.00116408
ENSMUSG00000028789	2559.2	1813.32	3553.7	1.95978	0.970689	6.23085e-07	4.96263e-05
ENSMUSG00000028860	625.276	383.216	948.022	2.47386	1.30676	2.86054e-06	0.000175601
ENSMUSG00000028873	4029.46	5058.07	2657.99	0.525494	-0.928255	1.40178e-07	1.36955e-05
ENSMUSG00000028884	2429.42	2860.96	1854.03	0.648045	-0.625834	0.000802404	0.0144405
ENSMUSG00000028896	4332.49	5164.53	3223.1	0.624083	-0.680189	0.000594004	0.0115031
ENSMUSG00000028923	9340.95	7792.23	11405.9	1.46375	0.549673	0.000863391	0.0151985
ENSMUSG00000028933	741.898	921.481	502.454	0.545268	-0.874963	0.000212693	0.00533658
ENSMUSG00000028936	15939.2	11053.2	22453.8	2.03144	1.0225	2.12836e-09	3.71411e-07
ENSMUSG00000028937	11331.5	8580.96	14998.9	1.74792	0.805643	9.67273e-05	0.00282382
ENSMUSG00000028943	159.647	52.3826	302.667	5.77801	2.53057	7.07802e-08	7.90854e-06
ENSMUSG00000028948	2433.81	1912.01	3129.54	1.63678	0.710865	6.88421e-05	0.00219545
ENSMUSG00000028955	7058.22	4971.37	9840.69	1.97947	0.985117	8.71555e-08	9.33526e-06
ENSMUSG00000028957	820.54	460.757	1300.25	2.82199	1.49671	1.40177e-09	2.5315e-07
ENSMUSG00000028962	18612.4	14760.5	23748.3	1.60891	0.686087	9.41433e-05	0.00278494
ENSMUSG00000028964	6661.34	4042.92	10152.6	2.5112	1.32838	5.1437e-13	3.19547e-10
ENSMUSG00000028967	12655.5	8842.61	17739.4	2.00612	1.00441	1.00168e-05	0.000484643
ENSMUSG00000028989	4567.91	894.076	9466.37	10.5879	3.40434	3.67486e-18	6.34159e-15
ENSMUSG00000029012	1445.82	1697.07	1110.81	0.654547	-0.611432	0.00388849	0.0461713
ENSMUSG00000029014	6408.33	7932.71	4375.83	0.551618	-0.858258	6.52478e-06	0.000340681
ENSMUSG00000029028	2986.32	2134.05	4122.69	1.93186	0.949992	6.62908e-07	5.19981e-05
ENSMUSG00000029029	1111.58	666.31	1705.27	2.55928	1.35574	8.38635e-10	1.60801e-07
ENSMUSG00000029030	6447.01	3551.57	10307.6	2.90227	1.53718	1.98443e-17	2.53323e-14
ENSMUSG00000029032	64.7123	18.2547	126.656	6.93827	2.79458	0.000227699	0.00562225
ENSMUSG00000029056	1573.53	1143.44	2147	1.87767	0.908945	3.8993e-06	0.000221832
ENSMUSG00000029059	213.254	116.248	342.596	2.94712	1.55931	2.03308e-06	0.000133796
ENSMUSG00000029070	24033.9	19949.2	29480.2	1.47776	0.563414	0.000742296	0.0136111
ENSMUSG00000029119	15799.3	11267	21842.4	1.93861	0.955023	2.15638e-08	2.8382e-06
ENSMUSG00000029161	2078.58	1600.88	2715.51	1.69626	0.76236	0.00129739	0.0205959
ENSMUSG00000029177	1579.15	2042.01	961.994	0.4711	-1.08589	3.2276e-08	3.94918e-06
ENSMUSG00000029191	9093.38	10657.2	7008.25	0.657605	-0.604707	0.00094381	0.016197
ENSMUSG00000029202	10803.2	12892.7	8017.22	0.621842	-0.685379	0.000278314	0.00654923
ENSMUSG00000029223	4214.21	3340.02	5379.79	1.61071	0.687694	0.00129921	0.0205959
ENSMUSG00000029246	3085.44	3755.54	2191.99	0.583669	-0.776778	7.81947e-05	0.00239535
ENSMUSG00000029253	3835.5	4560.94	2868.25	0.628871	-0.669163	0.000719102	0.0132799
ENSMUSG00000029267	1485.69	1898.15	935.739	0.492974	-1.02042	3.8828e-06	0.000221705
ENSMUSG00000029283	935.88	1311.4	435.191	0.331853	-1.59138	1.19314e-11	4.01746e-09
ENSMUSG00000029290	2739.01	3179.44	2151.78	0.676778	-0.563245	0.00179957	0.0266436
ENSMUSG00000029328	16308.6	18830.9	12945.4	0.687455	-0.540664	0.00141547	0.0220277
ENSMUSG00000029334	4199.03	5081.47	3022.43	0.594794	-0.749538	2.72184e-05	0.00104896
ENSMUSG00000029363	2890.77	3524.54	2045.73	0.580425	-0.784819	1.67368e-05	0.000712163
ENSMUSG00000029366	2476.96	3104.64	1640.05	0.528256	-0.92069	3.73056e-06	0.000217001
ENSMUSG00000029414	2963.77	3979.08	1610.02	0.404623	-1.30535	1.21577e-11	4.01746e-09
ENSMUSG00000029422	7349.63	8459.2	5870.21	0.693944	-0.527109	0.00219151	0.0305271
ENSMUSG00000029438	2006.71	2543.7	1290.72	0.507419	-0.978749	1.3858e-05	0.000616228
ENSMUSG00000029456	601.189	485.905	754.902	1.5536	0.635615	0.00308194	0.0393308
ENSMUSG00000029469	2135.01	2472.02	1685.67	0.681899	-0.552369	0.00240442	0.0328146
ENSMUSG00000029470	5685.33	4358.36	7454.63	1.71042	0.774351	2.44532e-05	0.000956742
ENSMUSG00000029482	14400.4	12173.1	17370.1	1.42693	0.512916	0.00432621	0.0499186
ENSMUSG00000029516	3200.28	4043.44	2076.06	0.513439	-0.961735	1.45806e-07	1.40653e-05
ENSMUSG00000029596	213.562	120.837	337.196	2.7905	1.48053	7.78305e-05	0.00239535
ENSMUSG00000029598	18883.2	15818.2	22969.7	1.45211	0.538146	0.00185287	0.0271834
ENSMUSG00000029687	4198.68	5461.78	2514.54	0.460389	-1.11908	6.3365e-10	1.26169e-07
ENSMUSG00000029730	9768.16	11879.7	6952.76	0.585262	-0.772844	9.72625e-06	0.000472057
ENSMUSG00000029769	4343.61	3580.07	5361.66	1.49764	0.582692	0.00136942	0.0214347
ENSMUSG00000029836	3226.2	3864.76	2374.78	0.614471	-0.702583	0.000171419	0.00455285
ENSMUSG00000029838	19566.2	23251.6	14652.4	0.630171	-0.666186	0.00107437	0.0179419
ENSMUSG00000029861	1562	1879.46	1138.71	0.605872	-0.722914	0.000251335	0.0060802
ENSMUSG00000029863	1903.99	2242.51	1452.64	0.647775	-0.626436	0.0019502	0.0282592
ENSMUSG00000029869	1162.93	679.49	1807.53	2.66012	1.41149	1.71513e-06	0.000114818
ENSMUSG00000029910	3386.18	4448.82	1969.34	0.442666	-1.17571	1.33056e-06	9.26677e-05
ENSMUSG00000029916	1335.21	1607.76	971.797	0.604441	-0.726327	0.00196007	0.0283316
ENSMUSG00000029920	4546.48	5424.41	3375.9	0.622352	-0.684196	0.000321432	0.00729847
ENSMUSG00000029994	14630.5	12147.9	17940.7	1.47686	0.562537	0.00373656	0.0449864
ENSMUSG00000030016	7827.64	9772.17	5234.93	0.535698	-0.900509	8.77152e-07	6.54955e-05
ENSMUSG00000030031	103.21	146.23	45.8502	0.313548	-1.67324	0.00125034	0.0200449
ENSMUSG00000030035	3135.02	2552.72	3911.42	1.53225	0.615656	0.00379177	0.0455453
ENSMUSG00000030055	7320.14	6211.44	8798.41	1.41648	0.502315	0.00215704	0.0302629
ENSMUSG00000030087	142.35	81.7366	223.168	2.73033	1.44908	0.000882047	0.0154443
ENSMUSG00000030089	1230.15	943.397	1612.49	1.70924	0.773353	0.000231756	0.00570428
ENSMUSG00000030101	8507.37	7131.76	10341.5	1.45007	0.536118	0.00168385	0.0253164
ENSMUSG00000030103	14777.7	11655.3	18940.9	1.62509	0.700523	1.29613e-05	0.0005886
ENSMUSG00000030110	610.236	304.388	1018.03	3.34452	1.7418	4.86196e-09	8.01151e-07
ENSMUSG00000030145	500.474	612.691	350.851	0.57264	-0.8043	0.0032951	0.0409737
ENSMUSG00000030177	623.445	766.028	433.334	0.56569	-0.821916	0.000406492	0.00875097
ENSMUSG00000030188	1190.16	1490.7	789.45	0.529584	-0.917067	3.26819e-05	0.001222
ENSMUSG00000030254	1550.31	2020.26	923.707	0.457221	-1.12903	7.88135e-08	8.68122e-06
ENSMUSG00000030313	1486.5	1764.81	1115.42	0.632035	-0.661923	0.00423869	0.049238
ENSMUSG00000030314	4413.12	3664.63	5411.11	1.47658	0.562255	0.000570029	0.0112065
ENSMUSG00000030322	537.042	666.772	364.069	0.546017	-0.872982	0.000940547	0.0161589
ENSMUSG00000030346	1016.3	1370.05	544.624	0.397521	-1.3309	8.9587e-09	1.31262e-06
ENSMUSG00000030351	2369.1	1842.91	3070.69	1.66622	0.736579	0.00294586	0.0380317
ENSMUSG00000030386	550.936	677.633	382.008	0.563739	-0.826902	0.00145515	0.0224652
ENSMUSG00000030393	1004.12	1300.28	609.24	0.468547	-1.09374	3.6215e-06	0.00021145
ENSMUSG00000030409	11520.8	7088.24	17430.8	2.45911	1.29814	3.04791e-06	0.000184191
ENSMUSG00000030512	4166.55	4983.77	3076.94	0.617392	-0.695741	0.000909426	0.0157813
ENSMUSG00000030521	4885.11	5998.65	3400.38	0.566858	-0.818942	3.95718e-05	0.00142266
ENSMUSG00000030528	1877.77	2556.73	972.502	0.38037	-1.39453	3.57972e-12	1.63519e-09
ENSMUSG00000030538	3060.72	2558.44	3730.42	1.45808	0.544071	0.00258337	0.0342932
ENSMUSG00000030584	499.862	611.832	350.569	0.572982	-0.803439	0.000830663	0.0148117
ENSMUSG00000030587	2475.79	1862.31	3293.76	1.76864	0.822642	0.00243859	0.0329911
ENSMUSG00000030621	529.438	300.479	834.718	2.77796	1.47403	1.06449e-07	1.11707e-05
ENSMUSG00000030630	5199.08	4236.36	6482.71	1.53025	0.61377	0.00313048	0.0397868
ENSMUSG00000030641	2924.34	3634.15	1977.92	0.54426	-0.877631	0.000652168	0.0123522
ENSMUSG00000030671	1490.68	1936.56	896.181	0.46277	-1.11163	0.0011294	0.0185812
ENSMUSG00000030677	3394.44	4268.65	2228.84	0.522142	-0.937486	1.91132e-07	1.81004e-05
ENSMUSG00000030681	18436.5	14711.6	23403.1	1.59079	0.669745	6.1557e-05	0.00199175
ENSMUSG00000030717	11484.1	8587.35	15346.5	1.78711	0.837627	5.01537e-05	0.00170446
ENSMUSG00000030726	2395.61	2931.22	1681.47	0.573639	-0.801784	2.4456e-05	0.000956742
ENSMUSG00000030739	123.128	47.2401	224.311	4.74832	2.24742	3.2985e-06	0.000195765
ENSMUSG00000030741	5487.82	4579.97	6698.29	1.46252	0.548454	0.0010398	0.0174585
ENSMUSG00000030779	13736.3	15935.4	10804.3	0.678008	-0.560625	0.0016128	0.0243899
ENSMUSG00000030842	17837.5	14588.8	22169.1	1.5196	0.603687	0.00101245	0.0171075
ENSMUSG00000030846	4365.89	5096.89	3391.23	0.665353	-0.587807	0.00196919	0.0283811
ENSMUSG00000030867	7901.23	9938.37	5185.04	0.52172	-0.938654	5.41621e-05	0.00180127
ENSMUSG00000030894	39087.2	30196.3	50941.8	1.68702	0.754478	1.25692e-05	0.000579057
ENSMUSG00000030978	25108.1	31105.2	17112	0.550134	-0.862144	3.07448e-07	2.68257e-05
ENSMUSG00000031004	33907.2	48354.5	14644.1	0.302849	-1.72333	2.1204e-17	2.53323e-14
ENSMUSG00000031093	4204.64	5202.27	2874.46	0.552539	-0.855852	8.0146e-06	0.000402831
ENSMUSG00000031134	2507.87	2918.31	1960.63	0.67184	-0.573811	0.000728682	0.0134249
ENSMUSG00000031202	368.152	448.425	261.121	0.582308	-0.780145	0.00392995	0.046486
ENSMUSG00000031229	17900.8	21451.7	13166.3	0.613762	-0.704248	6.88397e-05	0.00219545
ENSMUSG00000031230	56.0321	20.3425	103.618	5.09369	2.34871	0.000713215	0.0132183
ENSMUSG00000031245	1868.54	2182.2	1450.34	0.664624	-0.58939	0.00130798	0.0206938
ENSMUSG00000031262	1424.71	1891.23	802.685	0.424426	-1.23642	3.66337e-09	6.25228e-07
ENSMUSG00000031290	2075.56	2542.01	1453.62	0.571839	-0.80632	6.00376e-05	0.00195481
ENSMUSG00000031403	6457.5	8324.63	3967.99	0.476656	-1.06898	2.37002e-08	3.06226e-06
ENSMUSG00000031425	136.346	85.042	204.751	2.40764	1.26762	0.00409059	0.0478364
ENSMUSG00000031432	3308.16	3831.72	2610.07	0.681175	-0.553902	0.00232847	0.0321167
ENSMUSG00000031447	139847	119303	167239	1.4018	0.487279	0.00227581	0.0314743
ENSMUSG00000031451	20242.8	17485.6	23918.9	1.36792	0.451985	0.0024261	0.0329209
ENSMUSG00000031527	3929.4	4744.55	2842.53	0.599114	-0.739097	0.000223232	0.00552968
ENSMUSG00000031591	45498.6	38802.7	54426.4	1.40265	0.488151	0.00194362	0.0282115
ENSMUSG00000031592	11451.9	13941	8132.98	0.583385	-0.777479	8.15565e-06	0.000407284
ENSMUSG00000031601	4813.93	5549.69	3832.91	0.690654	-0.533964	0.00327593	0.0408991
ENSMUSG00000031629	410.024	521.925	260.824	0.499734	-1.00077	0.000174639	0.00458937
ENSMUSG00000031669	694.269	898.292	422.238	0.470046	-1.08913	5.39398e-06	0.000291895
ENSMUSG00000031683	2899.88	3317.85	2342.59	0.706058	-0.502141	0.00309308	0.0394082
ENSMUSG00000031697	3693.69	4505.44	2611.37	0.579603	-0.786863	2.47346e-05	0.000962789
ENSMUSG00000031715	16422.3	20058.5	11574	0.577012	-0.793326	7.0977e-06	0.000365014
ENSMUSG00000031740	44460	35541.5	56351.2	1.5855	0.66494	0.000498265	0.0101689
ENSMUSG00000031756	1412.58	1838.6	844.546	0.459341	-1.12236	5.17822e-08	6.00172e-06
ENSMUSG00000031762	4146.84	2909.04	5797.23	1.99283	0.994819	0.00127916	0.0203551
ENSMUSG00000031765	12624	8760.81	17774.8	2.02891	1.0207	0.00170334	0.0255107
ENSMUSG00000031790	685.829	458.794	988.542	2.15465	1.10746	3.57799e-05	0.00131995
ENSMUSG00000031807	6957.11	5929.88	8326.75	1.4042	0.489751	0.00211668	0.0298625
ENSMUSG00000031812	18516.6	14826.4	23436.9	1.58076	0.660614	0.000152624	0.00413032
ENSMUSG00000031813	3790.29	3058.83	4765.56	1.55797	0.639666	0.000257476	0.00617108
ENSMUSG00000031818	27468.8	21657.9	35216.7	1.62604	0.701365	4.69265e-05	0.001616
ENSMUSG00000031849	1278.14	420.413	2421.79	5.76049	2.52619	1.41766e-07	1.37611e-05
ENSMUSG00000031922	3160.64	3737.44	2391.57	0.639895	-0.644093	0.000629014	0.0120015
ENSMUSG00000031928	3047.64	3629.34	2272.03	0.626019	-0.675723	0.000586944	0.0114321
ENSMUSG00000031939	2532.57	2953.69	1971.08	0.66733	-0.583527	0.0030266	0.038816
ENSMUSG00000032050	21931.1	25136.7	17657	0.702438	-0.509557	0.00243356	0.0329517
ENSMUSG00000032060	18384.3	12553	26159.3	2.0839	1.05929	0.000139331	0.00383
ENSMUSG00000032103	908.344	1102.54	649.417	0.58902	-0.763613	0.00187237	0.0273597
ENSMUSG00000032113	1114.79	1549.09	535.726	0.345833	-1.53185	2.75943e-12	1.35878e-09
ENSMUSG00000032127	7862.7	6332.8	9902.56	1.56369	0.644958	0.000126692	0.00355814
ENSMUSG00000032182	912.742	698.535	1198.35	1.71552	0.778644	0.00192202	0.0279765
ENSMUSG00000032212	10445.4	12690.9	7451.33	0.587138	-0.768228	1.95441e-05	0.000807287
ENSMUSG00000032218	3505.12	4420.84	2284.15	0.516679	-0.95266	0.000856122	0.0151268
ENSMUSG00000032220	28127.6	22752.8	35294	1.55119	0.633379	0.000840115	0.0149289
ENSMUSG00000032221	1273.33	1704.05	699.039	0.410222	-1.28552	0.000354393	0.00790817
ENSMUSG00000032232	21849.7	16582.7	28872.4	1.74111	0.800009	5.33456e-05	0.00178174
ENSMUSG00000032235	1381.83	1660.03	1010.89	0.608956	-0.715591	0.000387712	0.00849302
ENSMUSG00000032243	34495.5	23332.1	49380	2.1164	1.08161	0.000298071	0.00693015
ENSMUSG00000032249	17597.8	20069.9	14301.7	0.712594	-0.488847	0.00151447	0.0232194
ENSMUSG00000032253	5921.12	7327.56	4045.86	0.552143	-0.856886	3.50938e-06	0.000206455
ENSMUSG00000032254	4612.85	6223.01	2465.97	0.396267	-1.33546	2.85511e-11	8.30254e-09
ENSMUSG00000032299	2510.42	2041.72	3135.35	1.53564	0.618844	0.000536146	0.01077
ENSMUSG00000032333	2009.87	1586.24	2574.71	1.62316	0.698802	0.000711655	0.0132183
ENSMUSG00000032344	609.2	811.176	339.9	0.419022	-1.2549	0.000283544	0.00663212
ENSMUSG00000032397	2957.73	3633.89	2056.19	0.565838	-0.821539	7.75332e-06	0.000393519
ENSMUSG00000032400	2797.33	3699.09	1594.99	0.431184	-1.21362	2.38576e-08	3.06226e-06
ENSMUSG00000032407	11088.4	12865.4	8719.12	0.677721	-0.561237	0.00158151	0.0239634
ENSMUSG00000032409	2719.28	3418.42	1787.1	0.522785	-0.935711	2.02005e-06	0.000133504
ENSMUSG00000032420	1815.53	1387.39	2386.38	1.72005	0.782453	0.000530868	0.0106938
ENSMUSG00000032423	32816	38280.6	25529.9	0.666915	-0.584425	0.000788976	0.0142963
ENSMUSG00000032440	31736.9	23716.7	42430.4	1.78905	0.839192	0.00136456	0.021407
ENSMUSG00000032477	4458.58	5263.08	3385.92	0.643334	-0.63636	0.000764471	0.0138865
ENSMUSG00000032507	986.178	702.265	1364.73	1.94332	0.958527	1.7075e-05	0.000722593
ENSMUSG00000032555	13664.8	16945.7	9290.24	0.548237	-0.867128	1.22141e-06	8.58359e-05
ENSMUSG00000032586	1168.58	1501.63	724.517	0.482487	-1.05144	6.91518e-07	5.36998e-05
ENSMUSG00000032624	5233.51	6144.22	4019.23	0.654148	-0.612311	0.00216914	0.0303778
ENSMUSG00000032666	2504.18	2923.78	1944.71	0.665136	-0.588279	0.00200841	0.0287755
ENSMUSG00000032712	3983.81	4997.29	2632.51	0.526787	-0.924707	7.72827e-07	5.87415e-05
ENSMUSG00000032726	230.352	140.099	350.689	2.50315	1.32375	4.94651e-05	0.00168845
ENSMUSG00000032727	3956.03	4567.63	3140.56	0.687569	-0.540424	0.00286667	0.0371949
ENSMUSG00000032740	7478.66	8980.73	5475.9	0.609739	-0.713735	6.95432e-05	0.00221327
ENSMUSG00000032741	11078.2	8807.1	14106.4	1.6017	0.679606	0.000437321	0.0092283
ENSMUSG00000032745	6944.69	8487.11	4888.13	0.575948	-0.795991	1.64154e-05	0.000702333
ENSMUSG00000032783	1361.17	1839.34	723.609	0.393407	-1.3459	4.31683e-11	1.21899e-08
ENSMUSG00000032815	1536.15	1820.33	1157.26	0.635742	-0.653486	0.000991943	0.0168942
ENSMUSG00000032855	34058.4	28983.7	40824.7	1.40854	0.494199	0.00254553	0.0340522
ENSMUSG00000032911	37048.5	27161	50231.9	1.84941	0.887067	4.12214e-06	0.00023196
ENSMUSG00000032925	2719.32	2056.03	3603.71	1.75275	0.809622	0.00395729	0.0466375
ENSMUSG00000032932	6689.72	7713.83	5324.24	0.69022	-0.534872	0.00426855	0.0493787
ENSMUSG00000033006	204.492	113.163	326.265	2.88313	1.52764	2.3682e-06	0.00015136
ENSMUSG00000033022	5203.13	3147.51	7943.96	2.52388	1.33565	2.77252e-06	0.000172289
ENSMUSG00000033031	3357.49	4744.33	1508.38	0.317934	-1.6532	1.10686e-17	1.71907e-14
ENSMUSG00000033054	5254.76	6248.68	3929.55	0.628861	-0.669187	0.000444647	0.00931959
ENSMUSG00000033166	6539.71	7993.77	4600.96	0.575569	-0.79694	1.67833e-05	0.000712189
ENSMUSG00000033208	333.93	123.358	614.692	4.98299	2.31701	2.3094e-06	0.000148827
ENSMUSG00000033257	4914.8	5760.73	3786.89	0.657364	-0.605237	0.000974638	0.0166708
ENSMUSG00000033327	179.817	114.73	266.599	2.3237	1.21642	0.00242704	0.0329209
ENSMUSG00000033361	771.114	543.957	1073.99	1.9744	0.981415	0.000938614	0.0161589
ENSMUSG00000033364	2492.11	3145.09	1621.47	0.515555	-0.955801	2.32824e-06	0.000149421
ENSMUSG00000033379	14830.2	12603.9	17798.5	1.41215	0.49789	0.00109544	0.0181765
ENSMUSG00000033411	3114.17	3743.35	2275.27	0.607818	-0.71829	0.00014516	0.00396874
ENSMUSG00000033467	1475.53	1192.93	1852.33	1.55277	0.63484	0.00186977	0.0273597
ENSMUSG00000033502	494.836	593.055	363.876	0.613563	-0.704717	0.00295738	0.0381485
ENSMUSG00000033540	1765.7	1334	2341.29	1.75509	0.811543	7.47319e-05	0.00232939
ENSMUSG00000033590	286.491	195.12	408.319	2.09265	1.06533	0.000388755	0.00850388
ENSMUSG00000033596	5912.05	6854.22	4655.82	0.679263	-0.557957	0.00283702	0.0369645
ENSMUSG00000033632	966.081	1164.99	700.869	0.60161	-0.7331	0.00117833	0.0191429
ENSMUSG00000033762	843.586	1084.46	522.425	0.481739	-1.05368	1.0903e-05	0.000514696
ENSMUSG00000033799	6670.37	8101.23	4762.56	0.587881	-0.766404	4.48119e-05	0.00156281
ENSMUSG00000033900	1671.84	1969.17	1275.41	0.647688	-0.626628	0.00358891	0.0436487
ENSMUSG00000033904	1910.26	2300.74	1389.6	0.60398	-0.727427	8.74417e-05	0.00261165
ENSMUSG00000033943	10059	11950.5	7537.05	0.630687	-0.665004	0.00065358	0.0123639
ENSMUSG00000033952	4048.57	5658.78	1901.62	0.336047	-1.57327	6.35338e-08	7.25546e-06
ENSMUSG00000033964	4959.56	6030.03	3532.27	0.58578	-0.771568	3.55721e-05	0.0013154
ENSMUSG00000034021	8021.05	9862.9	5565.25	0.564261	-0.825565	2.83907e-06	0.000174975
ENSMUSG00000034023	1177.53	1516.9	725.041	0.477975	-1.06499	6.11545e-07	4.89582e-05
ENSMUSG00000034108	2727.58	2300.3	3297.3	1.43342	0.519466	0.00257177	0.0341971
ENSMUSG00000034192	2356.72	2849.12	1700.2	0.596747	-0.744807	0.00165519	0.0249338
ENSMUSG00000034206	1422.47	1984.97	672.473	0.338782	-1.56157	5.63899e-13	3.36843e-10
ENSMUSG00000034216	7395.41	6324.34	8823.5	1.39517	0.480436	0.0034998	0.042866
ENSMUSG00000034218	4164.05	5024.11	3017.29	0.600561	-0.735616	0.000241902	0.00588867
ENSMUSG00000034245	863.767	663.522	1130.76	1.70418	0.769077	0.00360138	0.0437048
ENSMUSG00000034252	11277.7	13065.1	8894.52	0.680785	-0.554729	0.00233093	0.0321222
ENSMUSG00000034258	350.622	253.185	480.537	1.89796	0.924453	0.00218402	0.0305036
ENSMUSG00000034275	1096.29	882.284	1381.63	1.56597	0.647053	0.00259832	0.0344028
ENSMUSG00000034311	4490.81	5959.9	2532.02	0.424843	-1.235	1.11019e-11	3.83163e-09
ENSMUSG00000034317	5170.72	6594.4	3272.47	0.49625	-1.01086	3.15993e-08	3.92614e-06
ENSMUSG00000034329	1427.96	1958.14	721.047	0.36823	-1.44132	7.453e-12	2.89381e-09
ENSMUSG00000034333	1660.38	1954.63	1268.05	0.648739	-0.62429	0.00398036	0.0468025
ENSMUSG00000034349	10107	13926.3	5014.49	0.360073	-1.47364	3.70761e-17	4.11306e-14
ENSMUSG00000034460	1946.48	2332.1	1432.31	0.614172	-0.703285	0.000477187	0.00984222
ENSMUSG00000034520	3034.25	3603.75	2274.93	0.631267	-0.663677	0.000146684	0.00399676
ENSMUSG00000034551	727.532	903.446	492.978	0.545664	-0.873915	0.000148921	0.00404351
ENSMUSG00000034610	3556.88	4208.93	2687.48	0.63852	-0.647196	0.000182615	0.00473487
ENSMUSG00000034614	2884.25	1911.61	4181.12	2.18723	1.1291	0.000706049	0.0131325
ENSMUSG00000034616	2631.82	1921.54	3578.86	1.86249	0.897234	2.83118e-06	0.000174975
ENSMUSG00000034656	3034.22	2464.24	3794.18	1.53969	0.622642	0.00200317	0.0287269
ENSMUSG00000034684	10091.6	6708.69	14602.1	2.17659	1.12207	0.000537423	0.01077
ENSMUSG00000034724	4124.3	4864.93	3136.78	0.644773	-0.633137	0.00108917	0.0181113
ENSMUSG00000034773	890.213	1120.93	582.583	0.51973	-0.944166	2.08693e-05	0.000852951
ENSMUSG00000034826	3698.25	4386.88	2780.07	0.633723	-0.658075	0.00100527	0.017026
ENSMUSG00000034853	1100.68	747.049	1572.19	2.10453	1.0735	0.000591953	0.0114777
ENSMUSG00000034868	20938	15714.4	27902.7	1.77561	0.828316	4.6356e-05	0.00160346
ENSMUSG00000034906	3498.84	4239.21	2511.67	0.592484	-0.755152	1.76496e-05	0.000740579
ENSMUSG00000034981	5757.15	4148.27	7902.32	1.90497	0.929766	0.000253228	0.00610696
ENSMUSG00000034993	77811.6	60383.1	101050	1.67347	0.742846	6.97084e-06	0.000359681
ENSMUSG00000035021	7223.81	8790.79	5134.51	0.584078	-0.775767	0.000130276	0.00362903
ENSMUSG00000035024	3765.9	4582.66	2676.89	0.584135	-0.775626	4.22194e-05	0.00149364
ENSMUSG00000035125	778.432	954.178	544.104	0.570233	-0.810376	0.0017166	0.0256845
ENSMUSG00000035133	9230.39	10752.6	7200.83	0.669686	-0.578444	0.00078979	0.0142963
ENSMUSG00000035161	3261.27	3827.38	2506.45	0.654872	-0.610715	0.00307495	0.0392739
ENSMUSG00000035183	3016.76	3659.03	2160.4	0.590431	-0.760159	0.00386138	0.0459387
ENSMUSG00000035184	2813.65	1994.78	3905.46	1.95784	0.969261	5.69395e-06	0.00030494
ENSMUSG00000035236	1934.2	2252	1510.46	0.670717	-0.576223	0.0021022	0.0298439
ENSMUSG00000035274	6618.57	7918.91	4884.8	0.616852	-0.697003	0.00367694	0.0444409
ENSMUSG00000035293	1822.4	2497.09	922.823	0.36956	-1.43612	2.79963e-12	1.35878e-09
ENSMUSG00000035310	2502.77	3080.66	1732.25	0.562297	-0.830596	0.000250012	0.00605761
ENSMUSG00000035351	1442.41	1713.63	1080.78	0.630697	-0.664981	0.00167691	0.0252365
ENSMUSG00000035365	1015.45	1373.68	537.808	0.39151	-1.35288	4.04663e-06	0.000229373
ENSMUSG00000035367	1077.89	1301.45	779.82	0.599194	-0.738905	0.00198508	0.0285247
ENSMUSG00000035476	1981.35	2302.18	1553.59	0.674833	-0.567397	0.0038575	0.0459387
ENSMUSG00000035559	3505.9	2906.28	4305.4	1.48141	0.566972	0.00271455	0.0356126
ENSMUSG00000035597	3479.73	4329.18	2347.13	0.542165	-0.883195	8.43844e-06	0.000420056
ENSMUSG00000035623	6233.55	7363.5	4726.96	0.641945	-0.639477	0.000465128	0.0096523
ENSMUSG00000035640	2759.99	2250.91	3438.76	1.52772	0.611377	0.00115126	0.0188214
ENSMUSG00000035683	2792.9	3638.71	1665.15	0.457622	-1.12777	1.94154e-07	1.82752e-05
ENSMUSG00000035722	2901.77	2415.85	3549.66	1.46932	0.555147	0.00335702	0.0416019
ENSMUSG00000035726	16790.5	19565.1	13091.2	0.66911	-0.579684	0.00113352	0.0186294
ENSMUSG00000035764	2158.66	2582.41	1593.65	0.617116	-0.696386	0.000937274	0.0161589
ENSMUSG00000035944	760.529	601.497	972.573	1.61692	0.693249	0.00315704	0.0400588
ENSMUSG00000036067	711.515	448.772	1061.84	2.3661	1.24251	5.91415e-05	0.00193782
ENSMUSG00000036097	5439.06	6670.19	3797.56	0.569333	-0.812655	1.45302e-05	0.000642929
ENSMUSG00000036138	5000.09	3988.37	6349.06	1.59189	0.670742	0.000172612	0.00457482
ENSMUSG00000036181	6843.02	4908.3	9422.64	1.91974	0.94091	6.55239e-08	7.42812e-06
ENSMUSG00000036199	7434.4	6163.05	9129.52	1.48133	0.566894	0.000422429	0.00893834
ENSMUSG00000036202	3139.64	4231.45	1683.89	0.397945	-1.32936	3.90772e-12	1.71209e-09
ENSMUSG00000036223	761.956	1059.24	365.571	0.345125	-1.53481	8.46065e-05	0.0025515
ENSMUSG00000036242	830.651	588.386	1153.67	1.96074	0.971397	0.000561486	0.0110525
ENSMUSG00000036278	474.068	337.204	656.554	1.94705	0.961292	0.000596044	0.0115282
ENSMUSG00000036403	1638.18	2000.21	1155.48	0.577678	-0.791664	0.000179749	0.00469191
ENSMUSG00000036564	8634.67	6789.94	11094.3	1.63393	0.708349	0.000105216	0.00304302
ENSMUSG00000036572	2847.04	3288.65	2258.24	0.686676	-0.542298	0.00300489	0.0385694
ENSMUSG00000036636	9175.35	7603.99	11270.5	1.48218	0.567724	0.000406812	0.00875097
ENSMUSG00000036687	102.728	32.4177	196.474	6.0607	2.59948	3.06863e-06	0.000184724
ENSMUSG00000036768	2257.38	3125.89	1099.35	0.351693	-1.50761	1.17503e-14	8.69021e-12
ENSMUSG00000036777	15935.1	20502.3	9845.34	0.480205	-1.05828	8.37916e-10	1.60801e-07
ENSMUSG00000036779	3857.84	4563.27	2917.28	0.639296	-0.645444	0.00196398	0.0283481
ENSMUSG00000036820	4143.61	3034.74	5622.11	1.85258	0.889538	1.70239e-06	0.000114458
ENSMUSG00000036825	1752.54	2063.32	1338.16	0.648544	-0.624724	0.00110334	0.0182882
ENSMUSG00000036875	615.084	789.028	383.159	0.485608	-1.04214	0.000853867	0.0151041
ENSMUSG00000036902	983.21	1247.38	630.987	0.505851	-0.983215	1.08097e-05	0.000513409
ENSMUSG00000036916	2078.47	2655.72	1308.8	0.492824	-1.02086	1.14753e-06	8.138e-05
ENSMUSG00000036990	12484.4	15089.1	9011.34	0.597208	-0.743695	0.00262958	0.0347279
ENSMUSG00000036992	1053.93	1253.75	787.519	0.628133	-0.670858	0.00252623	0.0339222
ENSMUSG00000037007	842.967	999.849	633.792	0.633887	-0.657702	0.00245618	0.0331712
ENSMUSG00000037029	7559.71	8884.3	5793.6	0.652117	-0.616798	0.000447825	0.00935731
ENSMUSG00000037031	422.595	302.629	582.549	1.92496	0.944831	0.0031066	0.039548
ENSMUSG00000037070	5572.88	6422.5	4440.05	0.691328	-0.532557	0.00211521	0.0298625
ENSMUSG00000037071	42009	30702.4	57084.6	1.85929	0.894751	0.00279025	0.0364776
ENSMUSG00000037190	1052.88	855.698	1315.78	1.53767	0.620745	0.00409543	0.0478364
ENSMUSG00000037235	16493.7	12935.1	21238.6	1.64193	0.715392	0.000303428	0.00702316
ENSMUSG00000037236	19926.7	24231.5	14187.1	0.585481	-0.772306	4.43093e-06	0.0002449
ENSMUSG00000037266	8670.91	9991.75	6909.8	0.69155	-0.532094	0.00390469	0.0462576
ENSMUSG00000037286	6400.06	7477.26	4963.81	0.663854	-0.591061	0.00108142	0.0180016
ENSMUSG00000037295	4861.78	4056	5936.14	1.46355	0.549468	0.0032571	0.0407951
ENSMUSG00000037313	6691.8	8328.71	4509.25	0.54141	-0.885206	2.47391e-07	2.20818e-05
ENSMUSG00000037315	1494.16	1775.24	1119.4	0.630563	-0.665287	0.00307006	0.0392606
ENSMUSG00000037321	1882.19	1442.92	2467.87	1.71033	0.774274	7.64498e-05	0.00236052
ENSMUSG00000037405	1454.4	1110.23	1913.29	1.72334	0.785203	0.00318707	0.0402426
ENSMUSG00000037416	5292.36	6329.03	3910.14	0.61781	-0.694765	0.000674749	0.0126259
ENSMUSG00000037447	1791.14	1295.5	2451.99	1.8927	0.920448	0.00125575	0.0201063
ENSMUSG00000037466	1323.01	1580.71	979.424	0.619612	-0.690564	0.000984947	0.0168101
ENSMUSG00000037474	2268.98	2927.59	1390.82	0.475074	-1.07378	4.56861e-08	5.39141e-06
ENSMUSG00000037475	8454	10175.1	6159.22	0.605323	-0.724223	0.000106693	0.00307429
ENSMUSG00000037493	624.565	457.39	847.465	1.85283	0.88973	0.00026838	0.00635399
ENSMUSG00000037509	526.807	385.222	715.587	1.8576	0.893438	0.00234075	0.0322289
ENSMUSG00000037531	1305.26	1548.04	981.559	0.634066	-0.657296	0.00261767	0.0346053
ENSMUSG00000037544	4778.11	6224.21	2849.99	0.457888	-1.12693	1.60918e-05	0.000695978
ENSMUSG00000037572	2431.43	3177.15	1437.14	0.452335	-1.14454	5.41079e-09	8.57499e-07
ENSMUSG00000037594	2735.76	2160.99	3502.1	1.6206	0.696527	8.06615e-05	0.00246605
ENSMUSG00000037608	24021	27665.3	19161.9	0.692633	-0.529837	0.00253086	0.0339437
ENSMUSG00000037640	1298.52	1600.17	896.326	0.560145	-0.836129	0.000241338	0.00588419
ENSMUSG00000037706	84205.2	67788.6	106094	1.56507	0.64623	0.000255035	0.00613265
ENSMUSG00000037725	4833.22	6109.03	3132.15	0.512708	-0.963792	0.00110509	0.0182975
ENSMUSG00000037808	2152.79	2629.56	1517.09	0.576938	-0.793511	8.28641e-05	0.0025136
ENSMUSG00000037827	548.959	380.987	772.923	2.02874	1.02058	8.16083e-05	0.0024901
ENSMUSG00000037846	204.427	283.233	99.3531	0.350783	-1.51135	2.97872e-05	0.00113667
ENSMUSG00000037965	7151.89	8358.42	5543.18	0.663185	-0.592516	0.00155375	0.0236853
ENSMUSG00000038010	149.54	202.491	78.9402	0.389846	-1.35902	0.000820602	0.0147338
ENSMUSG00000038039	4022.85	4758.93	3041.41	0.639095	-0.645897	0.00086015	0.0151807
ENSMUSG00000038047	2877.19	3880.31	1539.7	0.3968	-1.33352	2.01779e-11	6.14477e-09
ENSMUSG00000038070	1740.56	2148.02	1197.28	0.557387	-0.843248	1.3141e-05	0.000595022
ENSMUSG00000038126	1542.39	1797.26	1202.56	0.669105	-0.579696	0.00230859	0.0318992
ENSMUSG00000038146	4143.23	2740.97	6012.92	2.19372	1.13338	0.0012924	0.0205449
ENSMUSG00000038252	13139.4	16313.4	8907.36	0.546016	-0.872985	8.9873e-06	0.00044131
ENSMUSG00000038323	773.076	955.692	529.588	0.554141	-0.851676	0.000885423	0.0154859
ENSMUSG00000038375	22056.2	17287.3	28414.6	1.64367	0.716919	0.000263313	0.0062819
ENSMUSG00000038379	1735.34	2464.83	762.685	0.309427	-1.69233	1.42706e-10	3.57479e-08
ENSMUSG00000038388	3265.2	3939.37	2366.3	0.600681	-0.735328	0.000127981	0.00358138
ENSMUSG00000038451	1142.92	925.952	1432.21	1.54674	0.629231	0.00430218	0.0497152
ENSMUSG00000038463	16426.6	11775.7	22627.8	1.92156	0.94228	2.25736e-05	0.000910627
ENSMUSG00000038527	865.288	614.47	1199.71	1.95243	0.965274	0.0016187	0.0244553
ENSMUSG00000038535	2123.01	2576.34	1518.57	0.589429	-0.762611	9.17594e-05	0.00273011
ENSMUSG00000038555	223.323	147.046	325.025	2.21036	1.14428	0.00173456	0.0258498
ENSMUSG00000038644	3248.91	3760.01	2567.45	0.682829	-0.550403	0.00337312	0.041677
ENSMUSG00000038650	14089.3	11556	17467	1.51152	0.595997	0.000178381	0.00466403
ENSMUSG00000038685	3246.65	3765.28	2555.14	0.678606	-0.559353	0.00278065	0.0363827
ENSMUSG00000038736	3207.42	3763.15	2466.46	0.655424	-0.609499	0.00217379	0.0304154
ENSMUSG00000038775	1433.25	1018.43	1986.35	1.9504	0.963773	0.000864874	0.0151985
ENSMUSG00000038776	31471.8	22888.4	42916.4	1.87503	0.906911	7.50392e-06	0.00038211
ENSMUSG00000038943	11543.6	15272.3	6571.95	0.430317	-1.21653	1.85742e-10	4.50745e-08
ENSMUSG00000039007	4280.97	3020.06	5962.18	1.97419	0.981263	1.27559e-06	8.92398e-05
ENSMUSG00000039055	991.529	1256.17	638.679	0.508435	-0.975865	3.91168e-05	0.00141562
ENSMUSG00000039187	1094.82	1384.06	709.169	0.512383	-0.964704	6.76811e-05	0.00216733
ENSMUSG00000039195	1186.25	976.455	1465.97	1.50131	0.586226	0.00251792	0.0338872
ENSMUSG00000039219	4152.55	5051.69	2953.7	0.584694	-0.774245	4.80802e-05	0.00165207
ENSMUSG00000039231	2986.54	3646.04	2107.21	0.577945	-0.790995	1.57873e-05	0.000684897
ENSMUSG00000039349	189.224	85.8697	327.03	3.80844	1.9292	0.000252426	0.00609709
ENSMUSG00000039356	2821.41	3298.09	2185.83	0.662756	-0.593449	0.00201847	0.0288929
ENSMUSG00000039376	242.959	126.432	398.328	3.15053	1.65559	8.70096e-05	0.00260868
ENSMUSG00000039382	2687.09	2177.8	3366.14	1.54566	0.628223	0.00085268	0.0151011
ENSMUSG00000039396	612.783	832.627	319.656	0.383913	-1.38115	1.11871e-07	1.15832e-05
ENSMUSG00000039410	1084.38	629.64	1690.7	2.68519	1.42502	9.84564e-09	1.42909e-06
ENSMUSG00000039450	2738.36	1716.96	4100.21	2.38806	1.25584	5.09705e-09	8.24607e-07
ENSMUSG00000039462	4226.01	1874.72	7361.06	3.92649	1.97324	7.06837e-05	0.00223354
ENSMUSG00000039523	3934.55	2906.94	5304.71	1.82484	0.867773	1.50571e-06	0.000102119
ENSMUSG00000039531	777.748	934.236	569.098	0.609158	-0.715111	0.00395777	0.0466375
ENSMUSG00000039577	578.097	363.608	864.082	2.37641	1.24879	7.36343e-07	5.66146e-05
ENSMUSG00000039585	7499.91	8624.87	5999.96	0.695659	-0.523548	0.00378443	0.0454923
ENSMUSG00000039601	8559.87	5710.26	12359.3	2.16441	1.11397	0.000338667	0.00763402
ENSMUSG00000039616	1152.98	894.302	1497.88	1.67491	0.744086	5.00488e-05	0.00170446
ENSMUSG00000039623	2847.97	2267.69	3621.69	1.59708	0.675436	0.000497046	0.0101574
ENSMUSG00000039630	68273.9	78253.3	54968.1	0.702439	-0.509556	0.002362	0.0324352
ENSMUSG00000039634	593.352	726.194	416.23	0.573167	-0.802972	0.00306754	0.0392606
ENSMUSG00000039662	7909.81	5668.07	10898.8	1.92284	0.943241	7.12416e-09	1.0955e-06
ENSMUSG00000039713	1587.89	898.344	2507.28	2.79101	1.48079	6.26342e-08	7.20571e-06
ENSMUSG00000039735	6160.44	7616.41	4219.14	0.553954	-0.852163	1.64562e-06	0.000111122
ENSMUSG00000039747	4185.84	3524.24	5067.97	1.43803	0.524096	0.00340696	0.0420337
ENSMUSG00000039748	1264.56	1741.7	628.374	0.360782	-1.4708	1.96245e-11	6.09577e-09
ENSMUSG00000039759	551.996	412.22	738.364	1.79119	0.840919	0.000456385	0.0095015
ENSMUSG00000039768	7577.95	5375.51	10514.5	1.956	0.96791	2.35391e-08	3.06226e-06
ENSMUSG00000039787	4121.68	3199.53	5351.23	1.67251	0.742011	0.00148833	0.0228638
ENSMUSG00000039813	3707.38	2892.87	4793.38	1.65696	0.72854	0.000414781	0.00880758
ENSMUSG00000039841	1749.85	2133.95	1237.72	0.580014	-0.785841	0.00125063	0.0200449
ENSMUSG00000039914	1107.56	871	1422.96	1.63371	0.708153	0.000459371	0.00955086
ENSMUSG00000039952	55775.8	43335.8	72362.5	1.66981	0.739683	0.000547093	0.0108656
ENSMUSG00000039967	5334.85	6528.28	3743.6	0.573443	-0.802279	4.03351e-05	0.00144099
ENSMUSG00000039985	1809.39	2409.12	1009.76	0.419143	-1.25449	3.75711e-06	0.00021773
ENSMUSG00000039990	1815.22	2226.5	1266.85	0.568987	-0.813532	0.000229427	0.00565592
ENSMUSG00000039994	2194.74	2671.01	1559.71	0.583941	-0.776106	2.32642e-05	0.000933632
ENSMUSG00000040003	700.839	477.924	998.06	2.08832	1.06235	1.22313e-05	0.000570464
ENSMUSG00000040034	1274.94	1552.53	904.818	0.582801	-0.778924	0.00031802	0.00725283
ENSMUSG00000040084	5854.47	7503.77	3655.4	0.487142	-1.03759	7.79135e-07	5.87415e-05
ENSMUSG00000040147	1198.22	873.426	1631.27	1.86767	0.901236	1.02191e-05	0.000491373
ENSMUSG00000040195	355.087	464.746	208.875	0.44944	-1.1538	0.0001439	0.0039486
ENSMUSG00000040204	5962.37	8331.39	2803.69	0.336522	-1.57123	1.98279e-08	2.64047e-06
ENSMUSG00000040212	14842.6	12380.1	18125.9	1.46412	0.55003	0.00157567	0.0238982
ENSMUSG00000040282	876.7	1020.92	684.401	0.670374	-0.576962	0.0035264	0.043057
ENSMUSG00000040321	1265.23	1603.83	813.761	0.507387	-0.978842	5.83764e-05	0.00192085
ENSMUSG00000040327	963.831	706.535	1306.89	1.84972	0.887306	0.000227342	0.00562225
ENSMUSG00000040331	1232.58	1489.91	889.471	0.596997	-0.744205	0.000180701	0.00470883
ENSMUSG00000040350	964.833	689.022	1332.58	1.93402	0.951599	0.000262733	0.0062819
ENSMUSG00000040407	9839.64	11387.8	7775.4	0.682782	-0.550503	0.00420605	0.0489686
ENSMUSG00000040459	5235.86	6118.88	4058.51	0.663277	-0.592316	0.000402326	0.00872699
ENSMUSG00000040464	1473.77	1761.63	1089.96	0.618722	-0.692636	0.00173597	0.0258498
ENSMUSG00000040549	17599.7	21347	12603.2	0.590395	-0.760247	1.06194e-05	0.000507476
ENSMUSG00000040557	911.385	573.701	1361.63	2.37342	1.24697	1.34184e-07	1.33591e-05
ENSMUSG00000040562	4128.93	3293.26	5243.15	1.59208	0.670917	0.000550511	0.0109056
ENSMUSG00000040599	4591.79	5534.15	3335.31	0.602678	-0.73054	0.000219652	0.00546702
ENSMUSG00000040606	1048.61	763.497	1428.76	1.87134	0.904068	6.75862e-05	0.00216733
ENSMUSG00000040651	2532.99	3128.23	1739.34	0.556016	-0.846801	2.42574e-05	0.000956197
ENSMUSG00000040714	931.827	713.736	1222.62	1.71298	0.776509	0.000425775	0.00899688
ENSMUSG00000040738	7815.52	9203.74	5964.56	0.648059	-0.625804	0.000438932	0.00924446
ENSMUSG00000040749	522.245	650.608	351.096	0.539642	-0.889924	0.000465493	0.0096523
ENSMUSG00000040811	1760.82	1354.32	2302.82	1.70034	0.765826	0.000138357	0.00381251
ENSMUSG00000040848	4606.95	3548.5	6018.22	1.69599	0.762128	0.000890137	0.0155334
ENSMUSG00000040883	892.251	657.548	1205.19	1.83285	0.87409	0.000108511	0.00312088
ENSMUSG00000040997	16248	12037.1	21862.5	1.81627	0.860976	2.60538e-06	0.000164488
ENSMUSG00000041057	11350.5	13327.6	8714.39	0.653862	-0.612943	0.00127015	0.020295
ENSMUSG00000041064	761.85	1024.08	412.21	0.402517	-1.31288	1.71139e-08	2.37318e-06
ENSMUSG00000041133	17662.7	20597.5	13749.8	0.667547	-0.58306	0.000349473	0.00782084
ENSMUSG00000041143	1159.31	945.18	1444.8	1.5286	0.612213	0.0011682	0.0189983
ENSMUSG00000041147	1583.25	2162.72	810.614	0.374812	-1.41576	1.02636e-11	3.70705e-09
ENSMUSG00000041219	5985.48	7830.17	3525.91	0.450298	-1.15105	4.10333e-09	6.85256e-07
ENSMUSG00000041238	2381.81	2940.34	1637.11	0.556778	-0.844827	2.22865e-05	0.00090374
ENSMUSG00000041328	4752.6	5836.04	3308	0.566823	-0.819029	2.01374e-05	0.000827393
ENSMUSG00000041406	933.425	1197.9	580.789	0.484838	-1.04443	2.06071e-06	0.000135042
ENSMUSG00000041408	11475.5	13539.3	8723.77	0.64433	-0.634129	0.000852725	0.0151011
ENSMUSG00000041431	4570.98	5902.69	2795.37	0.473575	-1.07833	1.70517e-09	3.04402e-07
ENSMUSG00000041459	21150.9	24847.1	16222.8	0.652904	-0.615057	0.000344005	0.00772072
ENSMUSG00000041483	4710.76	5519.86	3631.96	0.657979	-0.603886	0.00385859	0.0459387
ENSMUSG00000041491	1072.71	1265.62	815.487	0.644337	-0.634113	0.00366927	0.0443827
ENSMUSG00000041498	1688.06	2290.03	885.44	0.38665	-1.3709	9.1118e-11	2.43992e-08
ENSMUSG00000041559	21348.6	11034.3	35101	3.18108	1.66952	0.00254538	0.0340522
ENSMUSG00000041577	11340.1	4631.93	20284.3	4.37924	2.13068	0.00041338	0.00880758
ENSMUSG00000041608	39.2989	12.636	74.8494	5.9235	2.56645	0.000392491	0.00856148
ENSMUSG00000041688	15198.6	12122.9	19299.5	1.59199	0.670831	0.000312447	0.00714671
ENSMUSG00000041718	1024.46	1299.64	657.557	0.505952	-0.982928	7.27955e-06	0.000371904
ENSMUSG00000041840	1135.15	1327.75	878.366	0.661546	-0.596087	0.00366559	0.0443728
ENSMUSG00000041845	3098.39	2566.75	3807.26	1.4833	0.568812	0.0011213	0.0184906
ENSMUSG00000041846	5342.01	6537.2	3748.43	0.573399	-0.802388	3.84378e-05	0.00139808
ENSMUSG00000041859	9619.35	11711.2	6830.19	0.583217	-0.777894	1.11319e-05	0.000523907
ENSMUSG00000042029	4103.24	5690.44	1986.96	0.349175	-1.51798	2.1552e-15	1.85957e-12
ENSMUSG00000042099	473.221	351.196	635.921	1.81073	0.856571	0.00243234	0.0329517
ENSMUSG00000042115	7503.54	5667.52	9951.56	1.75589	0.812204	1.56464e-05	0.000680685
ENSMUSG00000042133	15701.4	18858.7	11491.8	0.609365	-0.714621	2.14151e-05	0.000870674
ENSMUSG00000042155	1606.7	1957.75	1138.63	0.581599	-0.781902	9.59774e-05	0.0028072
ENSMUSG00000042197	2122.53	2469.13	1660.39	0.672462	-0.572476	0.00395399	0.0466375
ENSMUSG00000042323	16355.9	18774.9	13130.6	0.699368	-0.515877	0.00284063	0.0369806
ENSMUSG00000042354	5960.61	7032.93	4530.84	0.644232	-0.634348	0.00165329	0.0249294
ENSMUSG00000042473	6023.42	7104.57	4581.88	0.644919	-0.632809	0.000586388	0.0114321
ENSMUSG00000042485	1071.83	826.875	1398.44	1.69124	0.758083	0.00425774	0.0493485
ENSMUSG00000042489	4124.49	5498.57	2292.38	0.416904	-1.26221	1.08627e-11	3.83163e-09
ENSMUSG00000042595	1721.42	2156.68	1141.07	0.529087	-0.918424	2.41941e-05	0.000956197
ENSMUSG00000042606	2459.7	2955.76	1798.29	0.608404	-0.716898	5.18076e-05	0.00173785
ENSMUSG00000042613	24357.2	19469.4	30874.2	1.58578	0.665193	5.98391e-05	0.00195481
ENSMUSG00000042644	30694.6	24685.2	38707.1	1.56803	0.648952	4.19132e-05	0.0014896
ENSMUSG00000042675	2324.73	1722.31	3127.96	1.81615	0.860882	0.000346329	0.00776166
ENSMUSG00000042699	30802.1	36081.6	23762.9	0.658588	-0.602551	0.000609014	0.0117644
ENSMUSG00000042804	6065.32	3609.28	9340.05	2.58779	1.37172	1.59032e-13	1.02914e-10
ENSMUSG00000043154	2843.76	3419.13	2076.59	0.607344	-0.719413	0.000239148	0.00584915
ENSMUSG00000043183	3305.03	3850.11	2578.24	0.669654	-0.578513	0.00292805	0.0378572
ENSMUSG00000043241	6203.02	7621.44	4311.8	0.565746	-0.821773	1.24665e-05	0.00057796
ENSMUSG00000043770	17217.4	13559.9	22094.1	1.62937	0.704319	5.14094e-05	0.00172822
ENSMUSG00000043811	348.986	236.3	499.233	2.11271	1.0791	0.000174196	0.00458641
ENSMUSG00000043822	5286.18	3736.8	7352	1.96746	0.976333	1.29022e-07	1.2928e-05
ENSMUSG00000043872	948.546	1195.97	618.645	0.517273	-0.951002	6.5684e-05	0.00211647
ENSMUSG00000043903	3625.6	4435.11	2546.26	0.574114	-0.800591	0.00259319	0.0343642
ENSMUSG00000044037	2721.63	2107.57	3540.38	1.67984	0.748322	4.84198e-05	0.00166006
ENSMUSG00000044150	1060.54	1314.83	721.486	0.548728	-0.865836	0.000209414	0.00528848
ENSMUSG00000044155	718.792	865.255	523.508	0.605034	-0.724913	0.00263718	0.0347691
ENSMUSG00000044201	877.3	1162.81	496.628	0.427095	-1.22737	6.47145e-05	0.00208956
ENSMUSG00000044216	257.758	181.186	359.855	1.98612	0.989949	0.000650547	0.0123366
ENSMUSG00000044217	1335.96	919.64	1891.06	2.0563	1.04005	0.000152737	0.00413032
ENSMUSG00000044224	2739.47	3165.43	2171.53	0.686012	-0.543694	0.0038064	0.0456152
ENSMUSG00000044303	7068.34	5583.01	9048.77	1.62077	0.696678	0.000173202	0.00458264
ENSMUSG00000044501	324.141	424.373	190.5	0.448897	-1.15554	0.000760041	0.0138254
ENSMUSG00000044702	473.821	622.185	276.002	0.443601	-1.17267	4.4879e-05	0.00156281
ENSMUSG00000044734	737.519	370.886	1226.36	3.30658	1.72534	0.00010229	0.0029806
ENSMUSG00000044783	10317	12581.9	7297.13	0.579972	-0.785944	1.49531e-06	0.000101858
ENSMUSG00000044906	2356.79	2759.21	1820.24	0.659695	-0.600128	0.00251556	0.0338848
ENSMUSG00000044934	1753.91	2112.87	1275.29	0.603582	-0.728379	0.000311953	0.00714593
ENSMUSG00000044966	134	190.308	58.9223	0.309616	-1.69145	0.00010516	0.00304302
ENSMUSG00000044976	215.983	111.165	355.741	3.20012	1.67813	0.00360197	0.0437048
ENSMUSG00000045039	20257.4	16770.2	24906.9	1.48519	0.570645	0.0015326	0.023451
ENSMUSG00000045211	2497.16	1969.02	3201.35	1.62586	0.701206	0.000202694	0.00513548
ENSMUSG00000045273	1078.17	1401.22	647.435	0.462051	-1.11388	6.72355e-06	0.000348233
ENSMUSG00000045328	7280.22	10516.5	2965.16	0.281953	-1.82647	2.68197e-23	2.08268e-19
ENSMUSG00000045374	10252.5	8702.54	12319.1	1.41558	0.501391	0.000731336	0.0134578
ENSMUSG00000045624	4139.85	5080.7	2885.38	0.567909	-0.816267	0.000181887	0.00473182
ENSMUSG00000045672	1245.69	1559.37	827.442	0.530626	-0.914232	5.52691e-05	0.00182635
ENSMUSG00000045730	474.363	349.26	641.168	1.83579	0.8764	0.00137046	0.0214347
ENSMUSG00000045751	1771.27	2251.96	1130.35	0.501938	-0.994419	2.14907e-06	0.000139654
ENSMUSG00000045752	5540.3	4369.86	7100.9	1.62497	0.700417	0.00028193	0.00660431
ENSMUSG00000046056	118.907	71.9743	181.484	2.52151	1.33429	0.00323258	0.040652
ENSMUSG00000046111	2839.38	3548.42	1893.99	0.533756	-0.905747	3.30245e-06	0.000195765
ENSMUSG00000046179	2522.31	3180.01	1645.38	0.517414	-0.95061	3.55758e-07	3.05264e-05
ENSMUSG00000046230	3943.4	4702.23	2931.63	0.623456	-0.68164	0.00100756	0.0170462
ENSMUSG00000046311	2631.22	3265.65	1785.32	0.546695	-0.871191	1.28784e-05	0.000586553
ENSMUSG00000046324	4876.82	5914.31	3493.51	0.590688	-0.759532	0.000118534	0.00336553
ENSMUSG00000046341	179.874	239.228	100.735	0.421084	-1.24782	0.00144013	0.0223157
ENSMUSG00000046351	2347.87	2840.25	1691.37	0.5955	-0.747827	0.00021205	0.00532904
ENSMUSG00000046434	39416	46496.2	29975.8	0.644692	-0.633318	8.27706e-05	0.0025136
ENSMUSG00000046532	1244.69	924.714	1671.32	1.80739	0.853905	5.49079e-05	0.00181828
ENSMUSG00000046591	2007.6	2629.92	1177.85	0.447864	-1.15887	4.90048e-09	8.01151e-07
ENSMUSG00000046618	318.648	176.609	508.033	2.87659	1.52436	5.37237e-05	0.00179052
ENSMUSG00000046727	805.34	630.118	1038.97	1.64885	0.721462	0.00424643	0.0492909
ENSMUSG00000046753	2455.31	2868.99	1903.73	0.663555	-0.591713	0.0021916	0.0305271
ENSMUSG00000046761	2104.5	1724.37	2611.33	1.51437	0.598718	0.00385138	0.0459387
ENSMUSG00000047036	2594.82	3137.67	1871.02	0.596308	-0.745869	0.000213794	0.00535555
ENSMUSG00000047044	1369.29	1645.71	1000.73	0.608087	-0.717649	0.00116081	0.0189097
ENSMUSG00000047141	1101.54	1375.63	736.094	0.535097	-0.902128	4.30492e-05	0.00151609
ENSMUSG00000047281	1120.66	842.046	1492.15	1.77206	0.825424	0.000134304	0.00373145
ENSMUSG00000047534	1403.59	2005.77	600.688	0.29948	-1.73947	3.03505e-16	2.77279e-13
ENSMUSG00000047613	1066.18	800.269	1420.73	1.77531	0.828074	0.000116429	0.003324
ENSMUSG00000047648	4422.23	5261.69	3302.94	0.627733	-0.671776	0.000705277	0.0131325
ENSMUSG00000047749	1844.51	2183.83	1392.08	0.63745	-0.649616	0.000725662	0.0133851
ENSMUSG00000047757	729.63	988.315	384.716	0.389265	-1.36118	1.38477e-06	9.60129e-05
ENSMUSG00000047777	3278.23	2628.13	4145.03	1.57718	0.657347	0.000300789	0.0069829
ENSMUSG00000047879	12725	14738.2	10040.7	0.681272	-0.553698	0.00407012	0.0476719
ENSMUSG00000047921	4697.44	3832.3	5850.96	1.52675	0.610463	0.000680476	0.0127025
ENSMUSG00000047996	587.581	722.431	407.78	0.564454	-0.825071	0.00129959	0.0205959
ENSMUSG00000048118	4210.33	5098.98	3025.45	0.593344	-0.753059	4.29614e-05	0.00151609
ENSMUSG00000048240	631.376	420.988	911.895	2.16608	1.11509	6.00122e-05	0.00195481
ENSMUSG00000048279	691.862	880.752	440.007	0.499581	-1.00121	0.00261807	0.0346053
ENSMUSG00000048327	6686.88	8962.71	3652.42	0.407513	-1.29508	7.57721e-05	0.00234972
ENSMUSG00000048373	30.6096	7.16987	61.8626	8.62813	3.10905	0.00220484	0.0306291
ENSMUSG00000048379	3771.53	4433.11	2889.44	0.651786	-0.61753	0.00155401	0.0236853
ENSMUSG00000048416	166.327	226.893	85.5725	0.377149	-1.40679	0.000999585	0.0169667
ENSMUSG00000048583	47146.9	29556.4	70600.9	2.38868	1.25622	0.00235931	0.032427
ENSMUSG00000048772	646.999	478.645	871.471	1.8207	0.864497	0.00242536	0.0329209
ENSMUSG00000048922	3031.64	3981.04	1765.77	0.443546	-1.17284	2.91927e-10	6.64049e-08
ENSMUSG00000049164	1340.3	1593.25	1003.05	0.629563	-0.667576	0.00113981	0.0186932
ENSMUSG00000049421	5452.82	6439.89	4136.72	0.642358	-0.638551	0.000443613	0.00931049
ENSMUSG00000049556	1384	997.467	1899.37	1.90419	0.929179	0.000176362	0.00462682
ENSMUSG00000049658	6671.27	8299.16	4500.75	0.542314	-0.882799	6.00222e-06	0.000318159
ENSMUSG00000049717	1593.02	1883.22	1206.09	0.640442	-0.642861	0.00207879	0.0296171
ENSMUSG00000049764	3676.58	4246.16	2917.14	0.687005	-0.541607	0.00368235	0.0444717
ENSMUSG00000050107	851.164	1083.88	540.869	0.49901	-1.00286	7.19171e-05	0.00225645
ENSMUSG00000050335	1927.7	1270.54	2803.91	2.20686	1.142	6.67964e-11	1.82003e-08
ENSMUSG00000050410	2213.23	2694.95	1570.94	0.582921	-0.778627	0.000102875	0.00299205
ENSMUSG00000050552	3098.59	2396.9	4034.18	1.68308	0.751107	5.85047e-05	0.00192101
ENSMUSG00000050555	1032.05	1294.78	681.756	0.526543	-0.925376	6.6098e-05	0.0021254
ENSMUSG00000050578	3510.32	2060.53	5443.38	2.64173	1.40148	0.000268303	0.00635399
ENSMUSG00000050714	695.03	908.564	410.318	0.451612	-1.14684	8.76241e-06	0.000433404
ENSMUSG00000050890	840.991	1053.7	557.38	0.528975	-0.918729	0.000301423	0.00698716
ENSMUSG00000051000	2035.99	1559.75	2670.98	1.71245	0.776058	0.000384208	0.00842814
ENSMUSG00000051220	2054.27	2749.67	1127.08	0.409895	-1.28668	1.26779e-10	3.22789e-08
ENSMUSG00000051235	917.559	1274.28	441.926	0.346804	-1.52781	1.24576e-11	4.03081e-09
ENSMUSG00000051278	1204.8	1571.81	715.466	0.455186	-1.13547	5.00431e-08	5.84375e-06
ENSMUSG00000051329	5660.18	6717.82	4249.98	0.632643	-0.660536	0.000470439	0.00973165
ENSMUSG00000051339	18113.1	15075	22164	1.47025	0.556061	0.00195054	0.0282592
ENSMUSG00000051343	8785.43	7537.66	10449.1	1.38626	0.471193	0.00257148	0.0341971
ENSMUSG00000051378	3135.02	3945.21	2054.78	0.520829	-0.941119	3.43938e-07	2.96761e-05
ENSMUSG00000051412	2176.84	2616.16	1591.09	0.608176	-0.71744	0.000138427	0.00381251
ENSMUSG00000051444	285.058	374.43	165.896	0.443062	-1.17442	0.000572507	0.0112286
ENSMUSG00000051469	3154.81	3716.74	2405.56	0.647224	-0.627663	0.00156584	0.0238188
ENSMUSG00000051811	273.008	176.831	401.243	2.26907	1.1821	0.00218612	0.0305055
ENSMUSG00000051864	3497.75	2914.07	4276	1.46736	0.553226	0.00320068	0.0403303
ENSMUSG00000051910	1593.94	983.228	2408.22	2.4493	1.29237	0.0019854	0.0285247
ENSMUSG00000052137	757.034	944.713	506.796	0.536455	-0.898472	0.000408089	0.00876629
ENSMUSG00000052396	1914.86	1530.29	2427.61	1.58637	0.665726	0.00139762	0.0218155
ENSMUSG00000052707	14305.1	16773.1	11014.6	0.656683	-0.606731	0.00106183	0.01779
ENSMUSG00000052748	1101.88	1374.8	737.994	0.536802	-0.897538	0.000263843	0.00628488
ENSMUSG00000052798	6060.64	7148.14	4610.65	0.645014	-0.632598	0.000168732	0.00450062
ENSMUSG00000052812	1927.04	2276.43	1461.18	0.641874	-0.639639	0.00138556	0.021649
ENSMUSG00000052911	33200.7	24835.2	44354.6	1.78596	0.836697	2.42477e-05	0.000956197
ENSMUSG00000053291	1171.68	957.338	1457.46	1.52241	0.606356	0.00409648	0.0478364
ENSMUSG00000053600	247.064	318.846	151.354	0.474695	-1.07493	0.0031238	0.0397344
ENSMUSG00000053746	3884.75	2916.86	5175.27	1.77426	0.827217	1.41075e-06	9.7379e-05
ENSMUSG00000053846	3479.4	2697.53	4521.9	1.67631	0.745289	0.00263548	0.0347691
ENSMUSG00000054115	3084.24	3921.34	1968.1	0.501895	-0.994542	3.87924e-07	3.27437e-05
ENSMUSG00000054387	3209.81	4157.81	1945.8	0.467986	-1.09546	1.87109e-08	2.52695e-06
ENSMUSG00000054612	2627.67	1807.15	3721.7	2.05943	1.04225	8.1689e-08	8.91857e-06
ENSMUSG00000054619	1180.75	773.048	1724.36	2.23059	1.15743	5.31236e-07	4.2972e-05
ENSMUSG00000054717	4359.86	5696.32	2577.91	0.452557	-1.14383	1.12268e-08	1.61448e-06
ENSMUSG00000054752	469.952	593.79	304.834	0.513371	-0.961927	0.000588873	0.0114465
ENSMUSG00000054766	9705.24	11595.6	7184.74	0.619609	-0.690571	0.000156709	0.00422544
ENSMUSG00000054793	419.242	288.208	593.954	2.06085	1.04324	0.00307138	0.0392606
ENSMUSG00000054889	747.711	504.171	1072.43	2.12711	1.0889	0.00168714	0.0253414
ENSMUSG00000054893	474.579	587.645	323.824	0.551053	-0.859736	0.00151888	0.023264
ENSMUSG00000055401	2687.44	2285.97	3222.75	1.4098	0.495486	0.00420928	0.0489696
ENSMUSG00000055612	1168.28	1597.96	595.37	0.372581	-1.42437	2.95019e-10	6.64049e-08
ENSMUSG00000055681	13912.6	11763.4	16778.1	1.42629	0.512272	0.00315963	0.0400589
ENSMUSG00000055760	569.688	695.348	402.141	0.578331	-0.790032	0.00350523	0.042866
ENSMUSG00000055862	637.697	438.459	903.348	2.06028	1.04284	0.000119016	0.00337306
ENSMUSG00000055884	1946.44	2412.8	1324.63	0.548999	-0.865124	1.76907e-05	0.000740579
ENSMUSG00000055912	3562.43	2715.43	4691.76	1.72782	0.788949	2.09487e-05	0.000853948
ENSMUSG00000056185	438.201	334.505	576.462	1.72333	0.785198	0.00271491	0.0356126
ENSMUSG00000056216	3680.71	4383.95	2743.07	0.625706	-0.676442	0.000909291	0.0157813
ENSMUSG00000056394	5501.48	6447.46	4240.19	0.657653	-0.604602	0.000270563	0.00638619
ENSMUSG00000056531	239.458	324.703	125.799	0.387428	-1.368	0.000304501	0.00703751
ENSMUSG00000056596	2443.95	1752.51	3365.88	1.92061	0.941564	2.54255e-07	2.24366e-05
ENSMUSG00000056737	19478.5	15107.9	25305.9	1.67501	0.744169	4.3394e-05	0.00152478
ENSMUSG00000057110	3369.03	4068.82	2435.97	0.598693	-0.740112	3.13462e-05	0.00118164
ENSMUSG00000057123	170.545	68.7229	306.308	4.45714	2.15612	2.52602e-07	2.24181e-05
ENSMUSG00000057137	140.716	91.4746	206.372	2.25606	1.1738	0.00350448	0.042866
ENSMUSG00000057335	20861.8	24557.9	15933.7	0.648821	-0.624108	0.000992046	0.0168942
ENSMUSG00000057396	202.359	269.889	112.32	0.416171	-1.26475	0.00123783	0.0199013
ENSMUSG00000057406	7844.58	10251.4	4635.56	0.45219	-1.145	1.16756e-09	2.15221e-07
ENSMUSG00000057409	649.21	790.769	460.463	0.582298	-0.78017	0.00336436	0.0416019
ENSMUSG00000057530	30523.1	23373.4	40056.1	1.71375	0.777156	1.65744e-05	0.000707191
ENSMUSG00000057534	539.074	240.474	937.206	3.89732	1.96248	0.000218366	0.00545247
ENSMUSG00000057604	1479.62	898.628	2254.29	2.50859	1.32688	5.27781e-06	0.000286607
ENSMUSG00000057751	1258.19	632.748	2092.12	3.3064	1.72526	7.35666e-08	8.16117e-06
ENSMUSG00000057842	346.047	441.778	218.407	0.494382	-1.0163	0.00131625	0.0207592
ENSMUSG00000057863	27121.6	21909.9	34070.5	1.55503	0.636941	0.00271282	0.0356126
ENSMUSG00000057894	401.349	499.097	271.018	0.543016	-0.880934	0.00322594	0.0406013
ENSMUSG00000057969	2455.44	915.487	4508.71	4.92492	2.3001	1.26921e-07	1.28001e-05
ENSMUSG00000058290	3253.64	4068.51	2167.14	0.532662	-0.908707	3.28971e-07	2.85433e-05
ENSMUSG00000058291	3695.44	4299.9	2889.49	0.671989	-0.573489	0.000798924	0.0143945
ENSMUSG00000058355	28265.7	33826.5	20851.2	0.616418	-0.698018	0.000215719	0.00539505
ENSMUSG00000058729	1491.01	1998.87	813.864	0.407161	-1.29633	1.1734e-09	2.15221e-07
ENSMUSG00000058748	396.836	507.279	249.578	0.491994	-1.02329	0.00103248	0.017392
ENSMUSG00000058799	29451.4	35670	21160	0.593214	-0.753374	0.00110986	0.018357
ENSMUSG00000058833	1870.41	1520.67	2336.73	1.53664	0.619779	0.0041248	0.0481309
ENSMUSG00000059005	5498.08	6720.19	3868.6	0.575668	-0.79669	5.60393e-06	0.000301633
ENSMUSG00000059208	35637.2	40414.3	29267.7	0.724192	-0.465555	0.00364515	0.0441598
ENSMUSG00000059439	3200.06	2603.4	3995.61	1.53476	0.618018	0.000865648	0.0151985
ENSMUSG00000059714	14260.3	11545.8	17879.8	1.5486	0.630965	0.00101338	0.0171075
ENSMUSG00000059811	3613.47	4228	2794.09	0.660855	-0.597594	0.0014319	0.0222389
ENSMUSG00000059824	1055.93	771.033	1435.79	1.86217	0.896982	0.00130844	0.0206938
ENSMUSG00000059834	652.272	859.168	376.411	0.438111	-1.19063	5.12948e-06	0.000280514
ENSMUSG00000059895	2912.29	2060.88	4047.49	1.96396	0.973766	1.49178e-06	0.000101858
ENSMUSG00000059897	241.287	323.983	131.025	0.404419	-1.30608	0.000415749	0.00880901
ENSMUSG00000060032	6692.59	5284.27	8570.36	1.62186	0.697653	2.93707e-05	0.00112354
ENSMUSG00000060090	1614.81	1912.4	1218.02	0.636907	-0.650846	0.00316407	0.0400825
ENSMUSG00000060336	374.694	471.72	245.325	0.520065	-0.943235	0.00131535	0.0207592
ENSMUSG00000060376	3571.34	2706.38	4724.62	1.74573	0.803832	6.43986e-06	0.000337897
ENSMUSG00000060510	5995.11	6980.09	4681.81	0.670738	-0.576179	0.00112265	0.0184906
ENSMUSG00000060981	224.965	140.686	337.338	2.39781	1.26172	0.00061848	0.0118881
ENSMUSG00000061046	1119.82	826.039	1511.53	1.82986	0.871731	0.000110128	0.0031557
ENSMUSG00000061136	20596.7	24484	15413.6	0.62954	-0.66763	0.000193944	0.00496233
ENSMUSG00000061273	5869.54	6809.48	4616.27	0.677918	-0.560818	0.00414967	0.0483847
ENSMUSG00000061451	45.3071	16.5971	83.5872	5.03626	2.33235	0.00220081	0.0306005
ENSMUSG00000061533	1328.05	1697.13	835.939	0.492561	-1.02163	1.44753e-06	9.9476e-05
ENSMUSG00000061603	1693.97	1241.22	2297.63	1.85111	0.888389	7.81727e-05	0.00239535
ENSMUSG00000061607	9316.46	10571.5	7643.04	0.722983	-0.467967	0.00242011	0.0329209
ENSMUSG00000062054	2082.74	1686.71	2610.78	1.54786	0.630271	0.00120485	0.019477
ENSMUSG00000062248	2412.42	3072.82	1531.89	0.498531	-1.00425	2.3539e-07	2.12791e-05
ENSMUSG00000062510	873.709	1156.36	496.842	0.429661	-1.21873	1.08297e-07	1.12883e-05
ENSMUSG00000062591	496.713	352.876	688.494	1.95109	0.964281	0.000558272	0.0110172
ENSMUSG00000062627	2847.78	3315.33	2224.38	0.670938	-0.575748	0.00372976	0.0449394
ENSMUSG00000062753	1458.28	1203.01	1798.65	1.49513	0.580267	0.00299649	0.0385071
ENSMUSG00000062949	1764.62	2144.2	1258.52	0.586941	-0.768713	0.000138449	0.00381251
ENSMUSG00000063011	8822.08	3794.36	15525.7	4.09179	2.03273	4.19245e-24	6.5113e-20
ENSMUSG00000063052	3448.58	4107.8	2569.63	0.625548	-0.676807	0.000209864	0.00529122
ENSMUSG00000063273	13986.4	17004.9	9961.79	0.585819	-0.771474	3.10909e-05	0.00117689
ENSMUSG00000063317	4719.07	5649.47	3478.53	0.615727	-0.699638	0.000678095	0.0126733
ENSMUSG00000063334	4206.15	5017.09	3124.9	0.62285	-0.683043	0.000485434	0.00994627
ENSMUSG00000063659	2066.68	2528.33	1451.14	0.573952	-0.800999	0.000223238	0.00552968
ENSMUSG00000063727	24877.6	20738.4	30396.4	1.46571	0.551597	0.00116111	0.0189097
ENSMUSG00000063810	1645.55	2052.7	1102.68	0.537185	-0.896509	3.27315e-05	0.001222
ENSMUSG00000063873	2752.27	1890.9	3900.76	2.06292	1.04468	0.000186228	0.00478858
ENSMUSG00000063884	6921.12	8038.89	5430.75	0.67556	-0.565845	0.00292991	0.0378572
ENSMUSG00000064061	2608.26	3318.4	1661.4	0.500663	-0.998087	8.34932e-08	9.00509e-06
ENSMUSG00000064105	1518.85	1144.18	2018.41	1.76407	0.818908	0.00120517	0.019477
ENSMUSG00000064115	184.483	128.84	258.673	2.00772	1.00555	0.00380024	0.0455764
ENSMUSG00000064120	2826.99	2307.74	3519.32	1.52501	0.608816	0.00335866	0.0416019
ENSMUSG00000064128	1311.9	1699.69	794.852	0.467645	-1.09651	2.81488e-07	2.46994e-05
ENSMUSG00000064247	335.672	236.878	467.398	1.97316	0.980507	0.00048487	0.00994627
ENSMUSG00000066026	3832.61	2509.12	5597.28	2.23078	1.15755	0.00123771	0.0199013
ENSMUSG00000066037	12211.1	14122.5	9662.56	0.684197	-0.547517	0.000625145	0.0119423
ENSMUSG00000066148	2864.88	3375.89	2183.53	0.6468	-0.628609	0.0025226	0.0339208
ENSMUSG00000066232	21377.6	25188.8	16296	0.646953	-0.628267	0.00148755	0.0228638
ENSMUSG00000066357	17328.5	13915.8	21878.7	1.57222	0.652799	0.000687766	0.0128232
ENSMUSG00000066415	4063.49	4801.76	3079.12	0.641247	-0.641048	0.000830025	0.0148117
ENSMUSG00000066551	18232.9	21791.1	13488.6	0.618996	-0.691998	3.38188e-05	0.00125655
ENSMUSG00000066613	314.437	398.121	202.86	0.509543	-0.972724	0.00317848	0.0401872
ENSMUSG00000066621	4998.98	3856	6522.96	1.69164	0.758422	2.64571e-05	0.00102215
ENSMUSG00000066760	1237.92	1477.96	917.868	0.621037	-0.687248	0.00182272	0.0269094
ENSMUSG00000067071	1736.32	1356.01	2243.4	1.65441	0.726318	0.000365942	0.00811921
ENSMUSG00000067261	73.4413	40.3117	117.614	2.91762	1.54479	0.00326606	0.0408415
ENSMUSG00000067367	7418.34	9401.13	4774.63	0.507878	-0.977446	0.00345983	0.0425789
ENSMUSG00000067586	9367.2	11178.9	6951.62	0.621852	-0.685356	0.000478705	0.00986043
ENSMUSG00000067851	10914.7	12886.4	8285.86	0.642992	-0.637127	0.000670413	0.0126055
ENSMUSG00000067931	2156.45	2760.1	1351.57	0.48968	-1.03009	8.69344e-05	0.00260868
ENSMUSG00000067942	1290.62	1581.31	903.024	0.57106	-0.808287	0.0001454	0.00396874
ENSMUSG00000068130	227.252	292.593	140.13	0.478922	-1.06214	0.00369484	0.0445879
ENSMUSG00000068134	771.021	969.497	506.386	0.522319	-0.936998	0.000580213	0.0113492
ENSMUSG00000068196	65004.3	52878.2	81172.6	1.53509	0.618321	0.00144116	0.0223157
ENSMUSG00000068394	1127.91	1463.87	679.967	0.464499	-1.10625	1.16641e-06	8.23435e-05
ENSMUSG00000068735	1248.83	1002.67	1577.04	1.57285	0.653377	0.00400435	0.0470079
ENSMUSG00000068794	752.025	475.426	1120.82	2.35751	1.23726	5.06334e-05	0.00171675
ENSMUSG00000069305	101.115	45.719	174.976	3.8272	1.93629	1.36156e-05	0.000609406
ENSMUSG00000069743	512.507	659.022	317.154	0.481249	-1.05514	0.000382506	0.00841218
ENSMUSG00000069793	1358.6	1822.39	740.217	0.406179	-1.29981	4.24158e-07	3.52278e-05
ENSMUSG00000069910	2493.39	3341.75	1362.24	0.407642	-1.29463	4.82492e-10	1.01265e-07
ENSMUSG00000070392	271.168	154.964	426.107	2.74972	1.45929	1.82382e-06	0.00012157
ENSMUSG00000070394	946.84	755.064	1202.54	1.59264	0.671417	0.00107753	0.0179561
ENSMUSG00000070544	13904.3	16389.2	10591	0.64622	-0.629904	0.000309202	0.00710387
ENSMUSG00000071072	7841.97	9233.41	5986.72	0.648376	-0.625097	0.000823439	0.0147511
ENSMUSG00000071074	8705.65	7029.13	10941	1.55653	0.638329	0.000185387	0.00477488
ENSMUSG00000071172	13530.8	15788.4	10520.7	0.666355	-0.585636	0.000757986	0.0138172
ENSMUSG00000071266	786.805	994.526	509.844	0.51265	-0.963954	0.000103616	0.00300796
ENSMUSG00000071267	799.908	1000.89	531.926	0.531451	-0.911992	0.000356592	0.00794581
ENSMUSG00000071281	782.356	972.419	528.938	0.54394	-0.878481	0.000378274	0.00834513
ENSMUSG00000071537	455.634	335.612	615.664	1.83445	0.87535	0.00390291	0.0462576
ENSMUSG00000071637	5682.78	4340.22	7472.88	1.72177	0.783897	3.51327e-05	0.00130226
ENSMUSG00000071657	3103.3	2391.89	4051.84	1.69399	0.760424	0.000174231	0.00458641
ENSMUSG00000071708	1135.02	1363.43	830.479	0.609112	-0.715221	0.000655641	0.0123878
ENSMUSG00000071847	1393.21	1793.37	859.671	0.47936	-1.06082	2.27424e-05	0.000915057
ENSMUSG00000072082	3935.99	5060.7	2436.38	0.481431	-1.0546	5.38124e-09	8.57499e-07
ENSMUSG00000072623	4548.62	5226.05	3645.38	0.69754	-0.519651	0.00398082	0.0468025
ENSMUSG00000072812	11437.9	8649.55	15155.6	1.75219	0.809157	0.000163063	0.00436643
ENSMUSG00000072980	335.089	427.228	212.237	0.496777	-1.00933	0.000913324	0.0158313
ENSMUSG00000073155	11559.4	9467.47	14348.5	1.51556	0.599852	0.00139971	0.0218262
ENSMUSG00000073197	250.331	339.106	131.965	0.389155	-1.36158	0.000152916	0.00413032
ENSMUSG00000073542	1787.32	2203.26	1232.74	0.559506	-0.837775	7.08234e-05	0.00223354
ENSMUSG00000073678	1027.75	1246.31	736.342	0.590818	-0.759215	0.000870296	0.0152557
ENSMUSG00000073700	3436.07	2511.91	4668.29	1.85846	0.89411	2.73197e-05	0.00105025
ENSMUSG00000073792	556.266	669.159	405.742	0.606346	-0.721786	0.0022435	0.0310828
ENSMUSG00000073802	12847.1	9814.47	16890.6	1.72099	0.783236	2.00563e-05	0.000826247
ENSMUSG00000074158	290.236	396.651	148.349	0.374004	-1.41888	2.90351e-05	0.00111344
ENSMUSG00000074165	483.231	589.221	341.911	0.580277	-0.785187	0.00211208	0.0298625
ENSMUSG00000074227	371.371	251.051	531.798	2.11829	1.0829	0.000618313	0.0118881
ENSMUSG00000074457	2898.74	2081.4	3988.54	1.91628	0.938309	0.000278291	0.00654923
ENSMUSG00000074476	928.6	1161.37	618.242	0.532339	-0.909582	1.18167e-05	0.000552784
ENSMUSG00000074480	7244.84	8792.96	5180.67	0.589184	-0.763209	9.02747e-06	0.00044131
ENSMUSG00000074527	168.296	217.108	103.215	0.47541	-1.07276	0.00264713	0.0348707
ENSMUSG00000074743	39493.7	27925.7	54917.7	1.96656	0.975676	2.60277e-08	3.31342e-06
ENSMUSG00000074865	67.224	98.5036	25.5179	0.259055	-1.94867	0.00232827	0.0321167
ENSMUSG00000074867	275.975	372.077	147.84	0.397336	-1.33157	0.000110009	0.0031557
ENSMUSG00000074994	8905.65	10353.4	6975.27	0.673717	-0.569786	0.00180572	0.0267092
ENSMUSG00000075232	3789.51	4812.67	2425.3	0.503941	-0.988674	6.24233e-06	0.000328643
ENSMUSG00000075334	840.416	539.875	1241.14	2.29893	1.20097	4.14204e-06	0.000232238
ENSMUSG00000075602	6137.04	3820.08	9226.33	2.41522	1.27215	5.91905e-09	9.28574e-07
ENSMUSG00000075707	529.103	308.316	823.485	2.67091	1.41733	6.14416e-05	0.00199175
ENSMUSG00000076441	17412.3	12362.9	24144.9	1.95302	0.965705	5.20992e-06	0.000283913
ENSMUSG00000078234	424.297	255.243	649.704	2.54544	1.34791	0.00211119	0.0298625
ENSMUSG00000078350	1028.41	594.622	1606.8	2.70221	1.43414	0.000673924	0.0126257
ENSMUSG00000078521	415.372	560.748	221.537	0.395074	-1.3398	4.06142e-06	0.000229374
ENSMUSG00000078570	1456.78	1150.1	1865.69	1.6222	0.697949	0.000382364	0.00841218
ENSMUSG00000078773	501.307	674.036	271.002	0.402059	-1.31452	7.58258e-07	5.80123e-05
ENSMUSG00000078894	866.322	1138.03	504.039	0.442904	-1.17494	1.03316e-06	7.49633e-05
ENSMUSG00000078899	2825.59	3774.78	1560.01	0.413272	-1.27484	7.87588e-10	1.54836e-07
ENSMUSG00000078922	200.494	118.315	310.066	2.62068	1.38994	0.000740764	0.0135991
ENSMUSG00000079018	5046.58	2816.58	8019.91	2.84739	1.50964	9.15664e-06	0.000445805
ENSMUSG00000079022	80.1227	25.4719	152.99	6.00625	2.58646	0.00363212	0.0440363
ENSMUSG00000079037	40828.6	32537.8	51883	1.59455	0.673146	0.000138372	0.00381251
ENSMUSG00000079065	654.841	813.153	443.758	0.545725	-0.873755	0.000575766	0.0112764
ENSMUSG00000079084	1254.26	1487.11	943.781	0.634639	-0.655991	0.00273085	0.0357915
ENSMUSG00000079109	1514.18	1826.73	1097.44	0.600765	-0.735127	0.000361628	0.00803496
ENSMUSG00000079139	283.665	380.327	154.782	0.406972	-1.297	7.06771e-05	0.00223354
ENSMUSG00000079184	4060	4732.24	3163.68	0.668539	-0.580917	0.00426303	0.049373
ENSMUSG00000079355	216.037	116.822	348.324	2.98167	1.57612	0.00237156	0.032497
ENSMUSG00000079509	4099.27	4897.79	3034.59	0.619583	-0.69063	0.000516949	0.0104951
ENSMUSG00000079547	247.215	167.238	353.85	2.11585	1.08124	0.000369159	0.00815563
ENSMUSG00000079555	1894.62	2500.76	1086.45	0.434448	-1.20274	3.22932e-08	3.94918e-06
ENSMUSG00000079557	2188.38	1757.46	2762.93	1.57211	0.652705	0.000529819	0.0106865
ENSMUSG00000079658	3370.66	3996.69	2535.95	0.634513	-0.656279	0.00121245	0.0195744
ENSMUSG00000079685	786.705	1020.21	475.37	0.465955	-1.10174	0.00183867	0.0270165
ENSMUSG00000080242	5955.68	5031.06	7188.51	1.42883	0.514832	0.00133998	0.0210426
ENSMUSG00000081534	25645.6	20784.1	32127.7	1.54579	0.62834	7.48415e-05	0.00232939
ENSMUSG00000081739	1647.69	1987.96	1194	0.600616	-0.735486	0.000390307	0.00852583
ENSMUSG00000082585	1607.33	1865.49	1263.13	0.677102	-0.562554	0.00393974	0.0465663
ENSMUSG00000082896	11458.2	13886	8221.11	0.592044	-0.756224	0.00273841	0.0358602
ENSMUSG00000083282	2803.7	2039.63	3822.46	1.8741	0.906196	5.92401e-06	0.000315088
ENSMUSG00000083899	51631	61676	38237.6	0.619976	-0.689716	0.00124609	0.0200135
ENSMUSG00000084862	398.896	294.492	538.101	1.82722	0.869649	0.00347616	0.0427123
ENSMUSG00000085241	146.786	198.207	78.2248	0.394662	-1.34131	0.00425015	0.0492973
ENSMUSG00000085587	857.591	686.623	1085.55	1.581	0.660833	0.00146721	0.0226064
ENSMUSG00000086043	761.58	568.325	1019.25	1.79343	0.842725	0.00083846	0.0149284
ENSMUSG00000086784	1355.89	1085.76	1716.05	1.5805	0.660382	0.00258341	0.0342932
ENSMUSG00000086841	4417.93	3214.93	6021.93	1.87311	0.905439	8.42955e-05	0.00255017
ENSMUSG00000089726	275.16	361.81	159.626	0.441187	-1.18054	0.000121647	0.00344135
ENSMUSG00000089788	1745.55	2184.83	1159.85	0.530867	-0.913577	2.7733e-06	0.000172289
ENSMUSG00000090100	1863.78	2212.39	1398.96	0.632327	-0.661258	0.00126635	0.0202551
ENSMUSG00000090112	3535.64	4136.14	2734.98	0.661239	-0.596756	0.00210778	0.0298625
ENSMUSG00000090553	1981.71	2354.66	1484.46	0.630435	-0.665581	0.0013394	0.0210426
ENSMUSG00000090626	694.964	859.854	475.111	0.552548	-0.855828	0.000307741	0.00708077
ENSMUSG00000091021	839.251	1071.8	529.184	0.493734	-1.0182	0.00212029	0.0298823
ENSMUSG00000091228	496.321	341.328	702.979	2.05954	1.04232	8.49247e-05	0.00255613
ENSMUSG00000091383	205.729	127.649	309.836	2.42725	1.27932	0.000130384	0.00362903
ENSMUSG00000091474	925.745	1214.43	540.834	0.445341	-1.16702	4.43778e-05	0.00155232
ENSMUSG00000091736	592.89	737.679	399.837	0.54202	-0.883582	0.000999383	0.0169667
ENSMUSG00000091747	9870.27	12386.5	6515.29	0.525999	-0.926868	1.93906e-05	0.000803082
ENSMUSG00000092416	643.884	812.256	419.389	0.516326	-0.953646	0.000319312	0.0072716
ENSMUSG00000093577	663.054	444.977	953.823	2.14353	1.09999	1.81229e-05	0.00075663
ENSMUSG00000093726	76.8385	108.605	34.4835	0.317514	-1.65511	0.00327403	0.0408991
ENSMUSG00000093989	1858.95	1547.78	2273.84	1.46909	0.554927	0.00199063	0.0285734
ENSMUSG00000094595	271.592	343.528	175.676	0.511389	-0.967507	0.00377609	0.0454271
ENSMUSG00000094627	752.59	953.125	485.209	0.509072	-0.974059	1.00596e-05	0.000485206
ENSMUSG00000094651	160.176	59.601	294.275	4.93742	2.30376	1.07616e-05	0.000512697
ENSMUSG00000094800	271.292	93.6952	508.089	5.42278	2.43903	7.15303e-12	2.84856e-09
ENSMUSG00000094870	4607.12	5535.4	3369.41	0.608703	-0.716189	0.000184739	0.00476609
ENSMUSG00000094942	64.0946	95.5241	22.1887	0.232284	-2.10604	0.00103933	0.0174585
ENSMUSG00000095432	732.907	918.798	485.051	0.527919	-0.921611	0.000249297	0.00604973
ENSMUSG00000095648	397.689	512.139	245.088	0.478557	-1.06324	0.000542243	0.0108386
ENSMUSG00000095677	799.709	957.998	588.657	0.614466	-0.702595	0.000936148	0.0161589
ENSMUSG00000095865	308.854	423.081	156.552	0.370028	-1.43429	0.00062499	0.0119423
ENSMUSG00000096433	794.665	959.939	574.301	0.598268	-0.741135	0.0033628	0.0416019
ENSMUSG00000097180	471.003	587.803	315.27	0.536353	-0.898745	0.000663351	0.0124879
ENSMUSG00000097195	1034.37	1298.89	681.678	0.524817	-0.930113	1.47358e-05	0.000648521
ENSMUSG00000097312	100.28	147.74	37.0013	0.250449	-1.99741	1.74472e-05	0.000736338
ENSMUSG00000097392	592.553	740.664	395.073	0.533403	-0.906702	0.000406321	0.00875097
ENSMUSG00000097418	122.337	164.812	65.7027	0.398652	-1.3268	0.00391623	0.046359
ENSMUSG00000097769	594.51	797.258	324.18	0.406618	-1.29825	0.00211696	0.0298625
ENSMUSG00000097908	1055.45	1264.16	777.175	0.614774	-0.701872	0.000620057	0.0119037
ENSMUSG00000097993	3396.9	2224.02	4960.73	2.23052	1.15738	1.25496e-05	0.000579057
ENSMUSG00000098090	213.031	290.072	110.31	0.380287	-1.39484	6.05708e-05	0.00196804
ENSMUSG00000022596	14.3886	0.664866	32.687	49.1632	5.61951	0.00161102	0.0243867
