# Supplementary material for: Quantitative analysis of chromatin interaction changes upon a 4.3 Mb deletion at mouse 4E2
Source: BMC Genomics. 2015 Nov 21;16:982. doi: 10.1186/s12864-015-2137-5 (PMC4654810; doi:10.1186/s12864-015-2137-5)
Supplement: Additional file 10: Table S9. — GO “condensed nuclear chromosome” table of DE genes in df/+ Bl6 MEFs. (XLSX 12 kb) [file 12864_2015_2137_MOESM10_ESM.xlsx]

## Sheet: Hoja1
Supplementary Table 9
Ensembl Gene ID	EntrezGene	Chr	Gene Start	Gene End	log2foldchange	Gene Symbol	Gene Name
ENSMUSG00000026039	68549	chr1	58052815	58082743	-1.94483	Sgol2	shugoshin-like 2 (S. pombe)
ENSMUSG00000045328	229841	chr3	134875527	134936504	-1.82647	Cenpe	centromere protein E
ENSMUSG00000027379	12235	chr2	127626858	127657601	-1.62344	Bub1	budding uninhibited by benzimidazoles 1 homolog (S. cerevisiae)
ENSMUSG00000032113	12649	chr9	36516067	36534650	-1.53185	Chek1	checkpoint kinase 1
ENSMUSG00000024056	67052	chr17	71845440	71876197	-1.49018	Ndc80	NDC80 homolog, kinetochore complex component (S. cerevisiae)
ENSMUSG00000030528	12144	chr7	87599879	87680005	-1.39453	Blm	Bloom syndrome, RecQ helicase-like
ENSMUSG00000023940	72415	chr17	53814111	53828658	-1.38786	Sgol1	shugoshin-like 1 (S. pombe)
ENSMUSG00000017146	12189	chr11	101350078	101413269	-1.2246	Brca1	breast cancer 1
ENSMUSG00000029177	12615	chr5	30969150	30977200	-1.08589	Cenpa	centromere protein A
ENSMUSG00000041431	268697	chr13	101548605	101556525	-1.07833	Ccnb1	cyclin B1
ENSMUSG00000040084	12236	chr2	118423947	118467327	-1.03759	Bub1b	budding uninhibited by benzimidazoles 1 homolog, beta (S. cerevisiae)
ENSMUSG00000020897	20877	chr11	68859149	68865166	-1.01666	Aurkb	aurora kinase B
ENSMUSG00000027323	19361	chr2	118938529	118973181	-1.00398	Rad51	RAD51 homolog (S. cerevisiae)
ENSMUSG00000026622	18005	chr1	193645323	193656929	-0.986756	Nek2	NIMA (never in mitosis gene a)-related expressed kinase 2
ENSMUSG00000024974	13006	chr19	53674888	53720323	-0.961731	Smc3	structural maintenance of chromosomes 3
ENSMUSG00000030867	18817	chr7	129302951	129313389	-0.938654	Plk1	polo-like kinase 1
ENSMUSG00000032555	235559	chr9	103207545	103252762	-0.867128	Topbp1	topoisomerase (DNA) II binding protein 1
ENSMUSG00000024660	16319	chr19	9946787	9974023	-0.799182	Incenp	inner centromere protein
ENSMUSG00000035024	78658	chr9	26837760	26902896	-0.775626	Ncapd3	non-SMC condensin II complex, subunit D3
ENSMUSG00000028896	100088	chr4	131887834	131909520	-0.680189	Rcc1	regulator of chromosome condensation 1
ENSMUSG00000031928	17535	chr9	14589098	14641567	-0.675723	Mre11a	meiotic recombination 11 homolog A (S. cerevisiae)
ENSMUSG00000029253	12617	chr5	86441068	86494608	-0.669163	Cenpc1	centromere protein C1
ENSMUSG00000041408	218914	chr14	35487114	35561169	-0.634129	Wapal	wings apart-like homolog (Drosophila)
ENSMUSG00000022314	19357	chr15	51794151	51823306	-0.596546	Rad21	RAD21 homolog (S. pombe)
ENSMUSG00000020380	19360	chr11	53463021	53520821	-0.586107	Rad50	RAD50 homolog (S. cerevisiae)
ENSMUSG00000000751	68275	chr11	75111668	75161826	-0.570581	Rpa1	replication protein A1
