# Supplementary material for: Quantitative analysis of chromatin interaction changes upon a 4.3 Mb deletion at mouse 4E2
Source: BMC Genomics. 2015 Nov 21;16:982. doi: 10.1186/s12864-015-2137-5 (PMC4654810; doi:10.1186/s12864-015-2137-5)
Supplement: Additional file 11: Table S10. — 129S5/SvEvBrd allele-specific DE genes of three +129/+Bl6 and four Df/+ DBl6 MEF revealed by RNA-Seq. (XLSX 40 kb) [file 12864_2015_2137_MOESM11_ESM.xlsx]

## Sheet: SuppTable10
Supplementary Table 10
129S5/SvEvBrd DE alleles
ensembl_id	baseMean	baseMeanA	baseMeanB	foldChange	log2Fold	pval	padj
ENSMUSG00000000538	660.686	529.258	835.924	1.57943	0.659401	0.00200247	0.0434426
ENSMUSG00000001517	616.124	778.297	399.893	0.513804	-0.960709	1.73393e-06	0.000138478
ENSMUSG00000002068	848.378	1020.7	618.617	0.606072	-0.722439	0.000570887	0.0175973
ENSMUSG00000002297	833.17	1081.83	501.625	0.463682	-1.10879	5.15176e-08	5.90324e-06
ENSMUSG00000002718	583.144	703.639	422.484	0.600427	-0.735939	0.00060847	0.0183271
ENSMUSG00000002763	166.437	124.227	222.717	1.79283	0.842235	0.00126276	0.0311028
ENSMUSG00000002831	46.4715	15.8046	87.3607	5.52755	2.46664	1.59907e-05	0.000968818
ENSMUSG00000004071	7.01907	0	16.3778	Inf	Inf	1.22287e-05	0.000758326
ENSMUSG00000004099	846.29	1007.62	631.185	0.626412	-0.674816	0.000551555	0.0172026
ENSMUSG00000005233	429.639	555.125	262.324	0.472549	-1.08147	1.75085e-05	0.00102542
ENSMUSG00000005410	511.443	626.331	358.259	0.571996	-0.805923	9.97815e-05	0.00482521
ENSMUSG00000005774	16.315	0.941768	36.8126	39.0888	5.28868	2.39714e-09	3.50981e-07
ENSMUSG00000006024	1954.41	1608.12	2416.13	1.50246	0.587324	0.00107737	0.0281131
ENSMUSG00000006221	556.986	432.914	722.417	1.66873	0.738752	0.0018218	0.0406895
ENSMUSG00000006301	641.277	502.244	826.654	1.64592	0.718895	0.000780751	0.0221667
ENSMUSG00000006395	670.206	507.188	887.563	1.74997	0.807327	0.000128192	0.00591176
ENSMUSG00000006800	1730.75	1246.59	2376.3	1.90624	0.930731	0.000187974	0.00762163
ENSMUSG00000006931	297.922	225.769	394.127	1.74571	0.803817	0.00146165	0.0343149
ENSMUSG00000007080	268.129	349.129	160.129	0.458654	-1.12452	1.00806e-05	0.000655985
ENSMUSG00000007783	234.263	182.535	303.233	1.66123	0.732251	0.00108282	0.028116
ENSMUSG00000008167	686.7	516.606	913.492	1.76825	0.822326	8.8831e-05	0.00437596
ENSMUSG00000010051	107.556	71.8142	155.213	2.16131	1.11191	0.000985347	0.026772
ENSMUSG00000012443	52.5421	73.8104	24.1843	0.327655	-1.60975	6.29641e-05	0.00331884
ENSMUSG00000014602	1181.91	800.185	1690.88	2.11311	1.07937	4.10485e-08	4.85619e-06
ENSMUSG00000015647	493.141	323.707	719.055	2.22132	1.15141	0.000945784	0.0259647
ENSMUSG00000015749	335.941	432.711	206.915	0.478184	-1.06436	1.64343e-05	0.000984378
ENSMUSG00000016918	445.399	329.961	599.317	1.81633	0.861025	0.0004297	0.0139812
ENSMUSG00000016921	499.507	593.609	374.037	0.630107	-0.666331	0.00162589	0.03694
ENSMUSG00000017485	1109	1301.87	851.852	0.654331	-0.611908	0.00107519	0.0281131
ENSMUSG00000017754	67.8263	41.153	103.391	2.51235	1.32904	0.00206544	0.0444364
ENSMUSG00000017861	308.784	421.489	158.51	0.376072	-1.41092	2.62964e-07	2.52015e-05
ENSMUSG00000018042	13654.5	10102	18391.1	1.82053	0.864359	5.71894e-05	0.0030449
ENSMUSG00000018362	799.581	987.497	549.026	0.555977	-0.846903	6.66775e-05	0.00347977
ENSMUSG00000018379	300.707	375.829	200.543	0.533602	-0.906163	0.000278859	0.00999909
ENSMUSG00000018821	509.859	410.301	642.602	1.56617	0.647244	0.00213592	0.0453846
ENSMUSG00000019194	328.185	240.703	444.829	1.84804	0.885998	0.000376745	0.0125685
ENSMUSG00000019214	141.356	174.138	97.6477	0.560748	-0.834575	0.00112058	0.0288125
ENSMUSG00000019851	1597.19	925.708	2492.51	2.69254	1.42897	0.00105135	0.0278118
ENSMUSG00000019988	186.498	229.425	129.262	0.563418	-0.827724	0.00185028	0.0409782
ENSMUSG00000020493	257.003	347.632	136.165	0.391693	-1.3522	1.69161e-08	2.12298e-06
ENSMUSG00000020538	787.735	629.662	998.498	1.58577	0.665182	0.000997148	0.0269537
ENSMUSG00000020649	2208.73	2821.99	1391.05	0.492933	-1.02054	0.00218802	0.045766
ENSMUSG00000020758	100.749	50.1189	168.256	3.35714	1.74723	4.66669e-07	4.24106e-05
ENSMUSG00000020857	2360.93	1906.2	2967.23	1.55662	0.638416	0.000462984	0.0148804
ENSMUSG00000020897	470.983	588.753	313.957	0.533259	-0.907093	3.50471e-05	0.00188503
ENSMUSG00000020914	483.763	689.744	209.122	0.303188	-1.72171	6.6489e-10	1.0952e-07
ENSMUSG00000020973	244.416	301.456	168.362	0.558497	-0.840378	0.001499	0.0346544
ENSMUSG00000020974	97.815	124.949	61.6361	0.493289	-1.0195	0.00155583	0.0356693
ENSMUSG00000021377	198.098	254.021	123.534	0.486314	-1.04004	3.28803e-05	0.00178672
ENSMUSG00000021559	350.971	243.898	493.736	2.02436	1.01746	0.000325221	0.0112275
ENSMUSG00000021594	176.098	221.34	115.775	0.523063	-0.934944	0.000973643	0.0265911
ENSMUSG00000021597	150.691	195.866	90.4581	0.461838	-1.11454	6.86097e-05	0.00354551
ENSMUSG00000021714	60.3127	84.7172	27.7735	0.327838	-1.60894	0.000129961	0.00591176
ENSMUSG00000021835	1578.72	950.799	2415.94	2.54096	1.34537	0.000916228	0.0254022
ENSMUSG00000021913	150.656	109.425	205.629	1.87917	0.910099	0.000198351	0.00774452
ENSMUSG00000021950	5966.84	3550.46	9188.67	2.58802	1.37185	2.5732e-11	4.84406e-09
ENSMUSG00000022322	221.139	308.769	104.299	0.337789	-1.5658	1.22552e-06	0.000100933
ENSMUSG00000022454	354.366	228.004	522.849	2.29316	1.19734	9.52635e-05	0.00464939
ENSMUSG00000022594	1041.76	781.529	1388.74	1.77695	0.829405	6.7821e-06	0.000458313
ENSMUSG00000022665	16363	9153.05	25976.2	2.83799	1.50487	1.09703e-07	1.13381e-05
ENSMUSG00000022945	129.766	168.382	78.2778	0.464882	-1.10506	0.000194904	0.00770159
ENSMUSG00000022961	143.25	181.632	92.074	0.506925	-0.980155	0.00117018	0.0299419
ENSMUSG00000023852	526.481	650.18	361.549	0.556075	-0.846649	0.000201839	0.00778628
ENSMUSG00000023919	74.5395	99.4582	41.3145	0.415396	-1.26744	0.000667348	0.0197618
ENSMUSG00000023940	266.953	365.394	135.698	0.371375	-1.42905	5.82535e-09	8.08037e-07
ENSMUSG00000023960	517.522	363.069	723.459	1.99262	0.994668	1.12013e-05	0.000715365
ENSMUSG00000024049	495.683	311.122	741.765	2.38416	1.25348	0.000782206	0.0221667
ENSMUSG00000024054	117.873	154.989	68.3859	0.44123	-1.1804	0.000172314	0.00715565
ENSMUSG00000024059	411.391	273.233	595.602	2.17983	1.12422	2.59886e-06	0.000195694
ENSMUSG00000024290	740.352	895.418	533.597	0.59592	-0.74681	0.000599265	0.0181783
ENSMUSG00000024421	217.634	107.359	364.666	3.39669	1.76413	2.69649e-08	3.30539e-06
ENSMUSG00000024542	578.003	701.267	413.651	0.589863	-0.761549	0.000130101	0.00591176
ENSMUSG00000024952	59.3917	0.689944	137.661	199.524	7.64042	2.77619e-32	8.60784e-30
ENSMUSG00000024989	191.222	268.818	87.7613	0.326471	-1.61497	4.07626e-09	5.80702e-07
ENSMUSG00000025085	108.551	66.8318	164.177	2.45657	1.29665	0.000315405	0.0110833
ENSMUSG00000025185	3433.42	2606.71	4535.69	1.74	0.79909	0.000159801	0.00687484
ENSMUSG00000025188	333.607	265.198	424.818	1.60189	0.679773	0.00211338	0.045283
ENSMUSG00000025324	1063.44	724.815	1514.94	2.09011	1.06358	0.00100374	0.0269934
ENSMUSG00000025925	625.837	782.672	416.723	0.532436	-0.90932	1.12645e-05	0.000715365
ENSMUSG00000026042	19306.9	15724.2	24083.9	1.53165	0.615086	0.00020533	0.00778628
ENSMUSG00000026223	1254.68	1030.04	1554.19	1.50886	0.593462	0.00132556	0.0320507
ENSMUSG00000026249	1535.35	886.284	2400.76	2.7088	1.43765	0.000547236	0.0171695
ENSMUSG00000026355	1583.91	2044.37	969.965	0.474456	-1.07565	6.27342e-08	7.03557e-06
ENSMUSG00000026429	209.391	257.178	145.676	0.566439	-0.820007	0.00222211	0.0461131
ENSMUSG00000026483	121.369	86.2662	168.172	1.94946	0.963074	0.00214395	0.0453846
ENSMUSG00000026491	2460.72	2926.1	1840.21	0.628896	-0.669107	0.000806108	0.0227219
ENSMUSG00000026605	46.721	69.2067	16.74	0.241884	-2.04761	2.71058e-06	0.000201232
ENSMUSG00000026622	527.59	654.455	358.437	0.547688	-0.868574	0.0013188	0.0320341
ENSMUSG00000026646	47.1396	68.9987	17.9942	0.260791	-1.93903	0.000178237	0.00733976
ENSMUSG00000026683	698.081	908.438	417.604	0.459695	-1.12125	1.27106e-06	0.000103073
ENSMUSG00000026708	88.1	116.271	50.539	0.434666	-1.20202	0.000244316	0.00900552
ENSMUSG00000027242	119.076	151.811	75.4289	0.496859	-1.00909	0.00125447	0.0310519
ENSMUSG00000027306	908.248	1191.85	530.106	0.444774	-1.16885	1.84017e-05	0.00106588
ENSMUSG00000027323	119.318	153.899	73.2095	0.475698	-1.07188	0.00031162	0.0110238
ENSMUSG00000027326	374.922	544.438	148.901	0.273495	-1.87041	1.48118e-15	3.39447e-13
ENSMUSG00000027331	225.114	288.9	140.066	0.484825	-1.04446	8.50761e-06	0.00056764
ENSMUSG00000027342	1102.26	1332.81	794.851	0.596371	-0.745719	0.000325897	0.0112275
ENSMUSG00000027349	267.727	355.986	150.049	0.421503	-1.24638	0.000386868	0.0127449
ENSMUSG00000027379	223.579	313.54	103.632	0.330521	-1.59719	5.90011e-10	1.00321e-07
ENSMUSG00000027454	92.5745	123.214	51.7223	0.419778	-1.2523	7.38685e-05	0.0037802
ENSMUSG00000027496	774.801	991.034	486.49	0.490892	-1.02652	8.48799e-05	0.00426097
ENSMUSG00000027520	194.192	241.263	131.432	0.544768	-0.876287	0.0014205	0.033576
ENSMUSG00000027546	162.975	108.332	235.833	2.17695	1.12231	8.00272e-05	0.00405599
ENSMUSG00000027550	130.764	162.284	88.7367	0.5468	-0.870916	0.00120667	0.0304323
ENSMUSG00000027596	21.8242	37.9604	0.309216	0.00814575	-6.93974	1.28589e-07	1.28812e-05
ENSMUSG00000027610	1795.82	1480.32	2216.48	1.4973	0.582359	0.000597503	0.0181783
ENSMUSG00000027715	1418.86	1966.13	689.168	0.35052	-1.51243	2.10325e-09	3.1675e-07
ENSMUSG00000027959	178.835	236.925	101.382	0.427909	-1.22462	3.49647e-06	0.000245732
ENSMUSG00000028018	520.855	641.273	360.299	0.56185	-0.831744	0.000116923	0.00550271
ENSMUSG00000028282	171.827	216.247	112.6	0.5207	-0.941477	0.00203549	0.0439715
ENSMUSG00000028369	4405.94	3066	6192.52	2.01974	1.01417	0.000213974	0.00805611
ENSMUSG00000028484	304.296	398.475	178.724	0.44852	-1.15676	1.21115e-06	0.000100933
ENSMUSG00000028671	622.543	460.559	838.522	1.82066	0.864463	0.000558295	0.0173104
ENSMUSG00000028832	121.28	159.399	70.4558	0.44201	-1.17785	0.000349721	0.0118928
ENSMUSG00000028860	258.64	153.124	399.328	2.60787	1.38287	1.3378e-07	1.30584e-05
ENSMUSG00000028873	391.247	516.432	224.334	0.434391	-1.20293	3.06513e-06	0.000224393
ENSMUSG00000028931	160.138	1.07984	372.215	344.695	8.42918	1.21432e-56	6.4007e-54
ENSMUSG00000028936	223.622	12.7135	504.834	39.7085	5.31137	5.82691e-60	3.41262e-57
ENSMUSG00000028937	708.465	5.79996	1645.35	283.683	8.14814	5.54696e-106	5.82064e-103
ENSMUSG00000028952	23.1721	2.03289	51.3577	25.2634	4.65898	6.81191e-11	1.19685e-08
ENSMUSG00000028955	735.291	9.9161	1702.46	171.686	7.42363	4.35123e-141	1.14677e-137
ENSMUSG00000028957	30.164	0.690288	69.4623	100.628	6.65289	8.54163e-17	2.14395e-14
ENSMUSG00000028964	584.957	3.7753	1359.87	360.201	8.49266	5.33999e-142	2.81471e-138
ENSMUSG00000028967	65.284	1.51937	150.303	98.9249	6.62826	2.6839e-34	9.43121e-32
ENSMUSG00000028989	1586.29	314.445	3282.1	10.4377	3.38374	5.40289e-15	1.18661e-12
ENSMUSG00000029030	625.267	7.02812	1449.58	206.255	7.68828	4.1197e-137	5.42873e-134
ENSMUSG00000029056	60.5766	0.125379	141.178	1126.01	10.137	2.98926e-36	1.12546e-33
ENSMUSG00000029070	5496.09	4311.07	7076.12	1.64138	0.714912	0.000144839	0.00641552
ENSMUSG00000029414	165.867	219.883	93.8449	0.426795	-1.22838	1.20675e-05	0.000757238
ENSMUSG00000029470	90.2913	60.8066	129.604	2.13142	1.09181	0.000253183	0.00926756
ENSMUSG00000029516	148.739	195.222	86.7615	0.444424	-1.16999	2.94718e-05	0.00163522
ENSMUSG00000030101	1028.42	831.604	1290.83	1.55222	0.634336	0.00110605	0.0285783
ENSMUSG00000030409	792.921	505.888	1175.63	2.3239	1.21654	0.000195791	0.00770159
ENSMUSG00000030521	525.116	646.286	363.555	0.56253	-0.829997	0.000393683	0.0128888
ENSMUSG00000030528	46.1349	62.5363	24.2662	0.388034	-1.36575	0.000765246	0.0220416
ENSMUSG00000030621	83.8766	51.6179	126.888	2.45822	1.29762	0.000135801	0.00606616
ENSMUSG00000030641	1030.62	1286.7	689.176	0.535616	-0.900728	0.00129189	0.0316724
ENSMUSG00000030867	1713.52	2165.27	1111.19	0.513188	-0.962442	0.000203414	0.00778628
ENSMUSG00000030978	2843.43	3431.41	2059.46	0.600179	-0.736535	2.56356e-05	0.00146875
ENSMUSG00000031527	822.974	1014.26	567.932	0.559949	-0.836633	0.000184236	0.00752798
ENSMUSG00000031532	655.701	522.833	832.859	1.59297	0.671724	0.000698009	0.0205542
ENSMUSG00000031583	698.069	816.188	540.577	0.662319	-0.594401	0.00225332	0.046562
ENSMUSG00000031592	474.923	579.271	335.792	0.57968	-0.786671	0.000218045	0.00815116
ENSMUSG00000031697	838.469	1058.78	544.725	0.514485	-0.9588	0.000308032	0.0109705
ENSMUSG00000031740	13172	10615.6	16580.6	1.56191	0.643312	0.00149692	0.0346544
ENSMUSG00000031849	85.2353	23.4271	167.646	7.1561	2.83917	4.78442e-07	4.27435e-05
ENSMUSG00000032050	1736.92	2041.69	1330.55	0.651688	-0.617747	0.000648009	0.0192975
ENSMUSG00000032060	871.215	521.021	1338.14	2.5683	1.36082	1.85121e-09	2.86991e-07
ENSMUSG00000032127	1506.22	1244.14	1855.66	1.49151	0.576778	0.0012548	0.0310519
ENSMUSG00000032212	410.236	500.358	290.072	0.579729	-0.786548	0.000629041	0.0188391
ENSMUSG00000032232	2448.19	1866.14	3224.26	1.72777	0.788912	0.000363432	0.0122798
ENSMUSG00000032254	460.23	607.71	263.589	0.43374	-1.2051	1.47691e-08	1.9462e-06
ENSMUSG00000032328	406.104	487.066	298.155	0.612144	-0.708057	0.00155643	0.0356693
ENSMUSG00000032423	93.4025	121.447	56.0099	0.461189	-1.11657	0.00060008	0.0181783
ENSMUSG00000032555	860.04	1075.73	572.448	0.532147	-0.910104	1.58106e-05	0.000968818
ENSMUSG00000032565	357.59	281.039	459.659	1.63557	0.709795	0.00131596	0.0320341
ENSMUSG00000033022	308.225	168.592	494.402	2.93254	1.55215	1.59822e-08	2.05468e-06
ENSMUSG00000033364	179.994	231.089	111.867	0.484086	-1.04667	0.000122952	0.0057352
ENSMUSG00000033671	376.385	453.902	273.028	0.601514	-0.733329	0.000920475	0.0254022
ENSMUSG00000033943	1015.96	1217.79	746.854	0.613286	-0.705367	0.000744363	0.021677
ENSMUSG00000034218	201.115	254.394	130.076	0.511319	-0.967705	0.000462739	0.0148804
ENSMUSG00000034252	899.656	1059.39	686.678	0.648183	-0.625527	0.00119606	0.0303097
ENSMUSG00000034520	234.876	281.202	173.108	0.615599	-0.699938	0.00199695	0.0434426
ENSMUSG00000034684	1313.11	818.689	1972.33	2.40914	1.26852	0.0012164	0.0305316
ENSMUSG00000034868	867.608	622.012	1195.07	1.9213	0.942079	1.71276e-05	0.00101438
ENSMUSG00000034993	1356.68	1042.06	1776.18	1.70448	0.769335	2.74644e-05	0.00154005
ENSMUSG00000035293	138.348	189.932	69.5687	0.366282	-1.44897	3.1678e-06	0.000228732
ENSMUSG00000036181	1293.05	880.566	1843.04	2.09301	1.06558	8.8814e-08	9.36278e-06
ENSMUSG00000036202	728.106	991.993	376.257	0.379294	-1.39861	2.67091e-11	4.8546e-09
ENSMUSG00000036636	753.003	612.112	940.857	1.53707	0.62018	0.000866175	0.0242852
ENSMUSG00000036820	447.441	319.327	618.261	1.93614	0.95318	3.43519e-06	0.000244688
ENSMUSG00000037474	88.1109	116.206	50.6507	0.43587	-1.19803	0.000275434	0.00994392
ENSMUSG00000037544	1219.69	1589.61	726.467	0.457009	-1.12971	0.000167403	0.00711599
ENSMUSG00000037572	638.474	846.219	361.48	0.427171	-1.22711	7.90111e-09	1.06787e-06
ENSMUSG00000037846	61.5126	85.3586	29.718	0.348154	-1.5222	0.00140495	0.033358
ENSMUSG00000038047	137.69	190.273	67.5791	0.355168	-1.49343	9.06896e-07	7.71008e-05
ENSMUSG00000038181	785.111	629.061	993.176	1.57882	0.658848	0.00105334	0.0278118
ENSMUSG00000038379	59.3357	84.212	26.1672	0.31073	-1.68627	3.17567e-05	0.00174364
ENSMUSG00000038876	81.3474	3.77763	184.774	48.9126	5.61213	9.83046e-34	3.23852e-31
ENSMUSG00000038943	655.831	873.902	365.07	0.417747	-1.2593	7.79677e-08	8.3871e-06
ENSMUSG00000039007	448.192	291.28	657.409	2.25697	1.17439	2.45948e-06	0.000190646
ENSMUSG00000039187	139.637	170.538	98.4341	0.577196	-0.792867	0.00169514	0.0381841
ENSMUSG00000039349	16.8806	4.86521	32.9011	6.76253	2.75756	0.00212757	0.0453846
ENSMUSG00000039410	40.0064	0.43953	92.7623	211.049	7.72143	4.16149e-24	1.09676e-21
ENSMUSG00000039523	45.3954	1.14182	104.4	91.4329	6.51464	1.66718e-24	4.6251e-22
ENSMUSG00000039530	1466.88	1206.31	1814.31	1.50401	0.588819	0.00105528	0.0278118
ENSMUSG00000039577	14.3397	0.125379	33.2922	265.533	8.05275	1.11872e-09	1.78691e-07
ENSMUSG00000039662	635.731	7.16788	1473.82	205.614	7.68379	9.08785e-138	1.59673e-134
ENSMUSG00000039713	60.5163	1.19321	139.614	117.007	6.87045	6.19098e-32	1.81293e-29
ENSMUSG00000039748	138.484	188.796	71.4023	0.378198	-1.40279	3.90273e-06	0.000270675
ENSMUSG00000039759	87.4923	0.314152	203.73	648.508	9.34098	6.37913e-49	3.05676e-46
ENSMUSG00000039768	156.894	1.06783	364.663	341.498	8.41573	1.51775e-71	1.14286e-68
ENSMUSG00000039787	178.226	128.215	244.908	1.91013	0.933669	0.00146478	0.0343149
ENSMUSG00000039813	688.241	478.346	968.101	2.02385	1.0171	2.94087e-07	2.7681e-05
ENSMUSG00000040084	1586.73	2026.66	1000.16	0.493502	-1.01887	9.55333e-06	0.000629445
ENSMUSG00000040204	152.278	208.49	77.328	0.370894	-1.43092	3.01648e-07	2.78945e-05
ENSMUSG00000040599	260.181	321.518	178.4	0.554867	-0.849786	0.000906081	0.0252696
ENSMUSG00000040714	179.94	123.389	255.34	2.06939	1.04921	8.75316e-05	0.00435263
ENSMUSG00000040811	217.492	166.612	285.333	1.71256	0.776157	0.00117864	0.0300125
ENSMUSG00000040987	57.7817	32.1335	91.9792	2.86241	1.51723	0.00133436	0.032116
ENSMUSG00000040997	4955.23	3724.01	6596.86	1.77144	0.824921	0.000329453	0.0112763
ENSMUSG00000041498	192.097	255.16	108.013	0.423313	-1.2402	2.55207e-06	0.000194956
ENSMUSG00000041736	457.438	374.994	567.363	1.51299	0.597404	0.0021815	0.045766
ENSMUSG00000041859	1099.07	1328.56	793.08	0.596948	-0.744323	0.000109317	0.00523827
ENSMUSG00000042029	757.106	1045	373.241	0.357167	-1.48533	1.38221e-11	2.69839e-09
ENSMUSG00000042115	478.259	355.956	641.329	1.80171	0.849366	0.000169831	0.00715565
ENSMUSG00000042644	1802.32	1433.2	2294.48	1.60095	0.678932	0.000158042	0.00687484
ENSMUSG00000042804	423.498	8.89927	976.296	109.705	6.77749	6.62566e-106	5.82064e-103
ENSMUSG00000044037	353.136	267.868	466.826	1.74275	0.801366	0.000112709	0.00535217
ENSMUSG00000044573	217.689	282.574	131.177	0.464224	-1.10711	2.63495e-05	0.00149342
ENSMUSG00000045211	98.6244	70.1718	136.561	1.9461	0.960584	0.00226141	0.046562
ENSMUSG00000045328	1645.42	2334.77	726.295	0.311078	-1.68465	1.16789e-12	2.46239e-10
ENSMUSG00000046591	87.6337	115.759	50.1333	0.433084	-1.20728	0.00037164	0.0124772
ENSMUSG00000047777	77.5617	2.27133	177.949	78.3455	6.29178	1.50417e-37	6.09883e-35
ENSMUSG00000048118	775.397	917.42	586.032	0.638782	-0.646604	0.00123505	0.0308528
ENSMUSG00000048327	1994.75	2724.71	1021.46	0.374887	-1.41547	0.000135616	0.00606616
ENSMUSG00000049421	573.429	673.548	439.937	0.653164	-0.614483	0.0022133	0.0461118
ENSMUSG00000050107	110.005	142.5	66.6773	0.46791	-1.0957	0.00228818	0.0469299
ENSMUSG00000050335	1573.7	1010.27	2324.95	2.30132	1.20246	3.96584e-12	8.03998e-10
ENSMUSG00000050708	12576.5	10381.1	15503.6	1.49344	0.578638	0.000154897	0.00680384
ENSMUSG00000050890	125.996	162.38	77.4841	0.477178	-1.0674	0.000532943	0.0168212
ENSMUSG00000051278	325.328	421.675	196.864	0.466862	-1.09893	8.86259e-07	7.65815e-05
ENSMUSG00000051378	274.969	341.746	185.934	0.544072	-0.87813	0.000319383	0.0111488
ENSMUSG00000051910	205.036	129.957	305.14	2.34801	1.23144	0.00157059	0.0358381
ENSMUSG00000052456	357.016	288.806	447.964	1.55109	0.633283	0.00137696	0.0328413
ENSMUSG00000052911	1261.21	973.722	1644.54	1.68892	0.756098	0.00019007	0.00764776
ENSMUSG00000054079	231.834	278.096	170.151	0.611843	-0.708767	0.00200276	0.0434426
ENSMUSG00000054619	41.315	19.8024	69.9983	3.53483	1.82164	0.000384158	0.0127352
ENSMUSG00000054717	125.348	156.805	83.4063	0.531912	-0.91074	0.00177554	0.0398249
ENSMUSG00000056216	145.666	188.347	88.7574	0.471244	-1.08545	0.000172409	0.00715565
ENSMUSG00000056596	387.287	275.84	535.882	1.94272	0.958081	2.16877e-06	0.000170621
ENSMUSG00000056919	393.878	474.447	286.453	0.603761	-0.72795	0.000719496	0.0210692
ENSMUSG00000057751	70.5652	0.564909	163.899	290.133	8.18057	1.1652e-38	5.11815e-36
ENSMUSG00000057969	397.274	141.505	738.301	5.2175	2.38336	1.29521e-07	1.28812e-05
ENSMUSG00000058093	69.5299	94.1073	36.76	0.390618	-1.35617	0.000513794	0.0163145
ENSMUSG00000058290	198.841	248.461	132.681	0.53401	-0.905061	0.000267004	0.00970607
ENSMUSG00000058498	8.61964	0	20.1125	Inf	Inf	8.44114e-07	7.41554e-05
ENSMUSG00000058883	68.0365	88.8728	40.2548	0.452949	-1.14258	0.00196048	0.0430571
ENSMUSG00000059142	362.078	442.214	255.231	0.577165	-0.792943	0.00134304	0.0321779
ENSMUSG00000060032	4479.52	3445.4	5858.35	1.70034	0.765824	6.54601e-06	0.000448105
ENSMUSG00000061533	103.482	138.71	56.5109	0.407403	-1.29547	0.000204885	0.00778628
ENSMUSG00000061603	714.435	522.076	970.914	1.85972	0.895083	0.000771272	0.0220944
ENSMUSG00000062510	71.9129	97.6819	37.5543	0.384455	-1.37911	0.000224561	0.00833564
ENSMUSG00000063873	518.278	361.299	727.583	2.0138	1.00992	0.00165995	0.0375519
ENSMUSG00000066551	4940.99	5744.14	3870.11	0.673749	-0.569717	0.00149462	0.0346544
ENSMUSG00000066643	22.3927	0	52.2497	Inf	Inf	5.50327e-16	1.31853e-13
ENSMUSG00000071074	1352.42	1084.92	1709.08	1.5753	0.655626	0.000752187	0.0217845
ENSMUSG00000071267	67.3751	91.1011	35.7404	0.392316	-1.34991	0.000160426	0.00687484
ENSMUSG00000072082	1186.35	1514.49	748.829	0.494441	-1.01613	7.00012e-08	7.687e-06
ENSMUSG00000073700	179.707	4.10417	413.844	100.835	6.65585	4.19929e-69	2.7668e-66
ENSMUSG00000073802	5884.41	4773.88	7365.12	1.5428	0.625548	0.00183879	0.0408957
ENSMUSG00000078521	180.884	250.425	88.1621	0.352049	-1.50615	4.14587e-08	4.85619e-06
ENSMUSG00000081058	39.9019	22.9389	62.5193	2.72547	1.44651	0.00217264	0.045766
ENSMUSG00000087135	42.2031	57.9748	21.174	0.365228	-1.45313	0.00187571	0.0413676
ENSMUSG00000090100	346.395	432.171	232.028	0.536889	-0.897304	0.000194856	0.00770159
ENSMUSG00000095432	146.35	186.588	92.6978	0.496804	-1.00925	0.000480684	0.0153557
ENSMUSG00000097908	630.198	742.759	480.116	0.646395	-0.629512	0.00101255	0.0270921
