# Supplementary material for: Quantitative analysis of chromatin interaction changes upon a 4.3 Mb deletion at mouse 4E2
Source: BMC Genomics. 2015 Nov 21;16:982. doi: 10.1186/s12864-015-2137-5 (PMC4654810; doi:10.1186/s12864-015-2137-5)
Supplement: Additional file 12: Table S11. — C57Bl6/J allele-specific DE genes of three +129/+Bl6 and four Df/+ DBl6 MEF revealed by RNA-Seq. (XLSX 48 kb) [file 12864_2015_2137_MOESM12_ESM.xlsx]

## Sheet: SuppTable11
Supplementary Table 11
C57BL6/J DE alleles
ensembl_id	baseMean	baseMeanA	baseMeanB	foldChange	log2Fold	pval	padj
ENSMUSG00000000743	519.14	416.884	655.482	1.57234	0.652912	0.00166684	0.0347454
ENSMUSG00000001403	864.676	1026.72	648.614	0.631733	-0.662614	0.000558284	0.0166915
ENSMUSG00000001517	656.169	832.877	420.557	0.504946	-0.9858	2.57485e-06	0.00026921
ENSMUSG00000002068	1534.16	1807.11	1170.23	0.647567	-0.626899	0.0019943	0.0392485
ENSMUSG00000002297	902.267	1130.48	597.988	0.528969	-0.918744	9.80335e-06	0.000738734
ENSMUSG00000002718	1987.38	2364.24	1484.91	0.628071	-0.671001	0.000649908	0.0185454
ENSMUSG00000002831	62.795	18.1435	122.33	6.74236	2.75325	5.3823e-06	0.000453301
ENSMUSG00000003038	807.916	1033.14	507.61	0.491325	-1.02525	0.000183741	0.00720742
ENSMUSG00000003779	416.367	519.837	278.407	0.535565	-0.900865	2.72074e-05	0.00169366
ENSMUSG00000003929	161.909	210.067	97.6991	0.465086	-1.10443	0.000345937	0.011321
ENSMUSG00000004099	1958.3	2300.62	1501.88	0.652816	-0.615251	0.000941013	0.0242756
ENSMUSG00000004558	192.87	143.838	258.247	1.7954	0.844308	0.00149054	0.032505
ENSMUSG00000004626	935.724	731.582	1207.91	1.6511	0.723424	0.000852406	0.0228118
ENSMUSG00000005142	2296.47	1849.06	2893.01	1.56459	0.645782	0.000562387	0.0166915
ENSMUSG00000005410	1013.51	1259.72	685.219	0.543944	-0.878471	1.34558e-05	0.000947697
ENSMUSG00000005803	1461.47	1185.11	1829.95	1.54412	0.626783	0.00136081	0.0305623
ENSMUSG00000006221	407.908	282.209	575.506	2.03929	1.02806	2.96601e-05	0.00178974
ENSMUSG00000006301	859.973	617.91	1182.72	1.91407	0.936646	3.41325e-06	0.000325795
ENSMUSG00000006395	396.447	294.39	532.523	1.8089	0.855117	0.000314202	0.0107212
ENSMUSG00000006435	242.131	178.96	326.359	1.82364	0.866823	0.000161572	0.00651636
ENSMUSG00000007080	647.599	813.172	426.834	0.5249	-0.929885	2.94656e-05	0.00178974
ENSMUSG00000007827	450.638	592.778	261.118	0.440499	-1.18279	1.41489e-06	0.000180069
ENSMUSG00000008167	1230.25	945.877	1609.43	1.70152	0.766822	0.000213075	0.00797568
ENSMUSG00000010051	181.427	116.901	267.463	2.28794	1.19405	9.46846e-06	0.000723011
ENSMUSG00000012443	183.791	273.937	63.5959	0.232155	-2.10684	1.55904e-10	8.9286e-08
ENSMUSG00000014226	153.056	203.09	86.3442	0.425152	-1.23395	5.93998e-05	0.00306471
ENSMUSG00000014602	1909.36	1299.04	2723.12	2.09625	1.06781	2.55744e-08	6.65748e-06
ENSMUSG00000015647	1305.34	823.971	1947.16	2.36314	1.2407	0.000286733	0.00989229
ENSMUSG00000015749	555.705	669.811	403.564	0.602504	-0.730958	0.000222858	0.00818147
ENSMUSG00000015850	1050.9	723.731	1487.13	2.05481	1.039	1.40449e-05	0.000969096
ENSMUSG00000015980	508.691	399.221	654.65	1.63982	0.713536	0.00113019	0.0273106
ENSMUSG00000016918	1702.75	1258.68	2294.84	1.82321	0.86648	4.91772e-05	0.00270806
ENSMUSG00000016984	99.1323	136.912	48.759	0.356134	-1.48951	3.00008e-05	0.00178974
ENSMUSG00000017146	58.8267	80.9036	29.3908	0.363281	-1.46084	0.000768645	0.0208627
ENSMUSG00000017499	48.1564	67.1823	22.7885	0.339204	-1.55977	0.000719739	0.0201071
ENSMUSG00000017754	197.023	107.871	315.891	2.92842	1.55012	2.29248e-06	0.000252481
ENSMUSG00000017861	523.575	703.643	283.485	0.402882	-1.31157	1.46404e-08	4.41294e-06
ENSMUSG00000018042	17643.5	12499.4	24502.2	1.96027	0.971054	1.34489e-06	0.00017505
ENSMUSG00000018199	961.13	1157.5	699.306	0.604153	-0.727015	0.000985416	0.0250821
ENSMUSG00000018379	498.406	637.866	312.461	0.489854	-1.02958	2.21267e-06	0.000249769
ENSMUSG00000019158	1074.9	837.156	1391.89	1.66264	0.733479	0.000321525	0.0108384
ENSMUSG00000019194	618.999	458.011	833.65	1.82016	0.864061	8.94547e-05	0.00406593
ENSMUSG00000019433	1474.93	1196.96	1845.56	1.54188	0.624687	0.000869634	0.0231646
ENSMUSG00000019851	1363.72	851.267	2046.98	2.40463	1.26581	0.00136759	0.0305944
ENSMUSG00000019988	438.069	532.8	311.763	0.585141	-0.773145	0.00107245	0.0263893
ENSMUSG00000019992	62.0755	85.577	30.7402	0.359211	-1.4771	0.000767091	0.0208627
ENSMUSG00000020212	168.049	208.24	114.46	0.549654	-0.863404	0.00130618	0.029922
ENSMUSG00000020330	97.6414	135.101	47.6949	0.35303	-1.50214	1.65669e-05	0.00110858
ENSMUSG00000020493	499.45	669.575	272.618	0.40715	-1.29637	6.55148e-08	1.34001e-05
ENSMUSG00000020538	1869.41	1526.12	2327.12	1.52486	0.608673	0.00235468	0.043361
ENSMUSG00000020593	1608.27	1117.38	2262.79	2.02508	1.01798	0.00237329	0.0435598
ENSMUSG00000020649	2512.78	3188.26	1612.13	0.505647	-0.983799	0.000378248	0.0120617
ENSMUSG00000020758	142.769	82.5291	223.088	2.70315	1.43464	1.97022e-05	0.00128221
ENSMUSG00000020782	583.178	407.987	816.765	2.00194	1.0014	5.24095e-05	0.0028316
ENSMUSG00000020805	15.9506	5.89613	29.3566	4.97897	2.31585	0.00238069	0.0435598
ENSMUSG00000020807	321.102	398.864	217.42	0.545099	-0.875411	0.000366929	0.0118056
ENSMUSG00000020821	4703.7	3829.21	5869.69	1.53287	0.616236	0.00147923	0.0324581
ENSMUSG00000020857	4789.61	3504.01	6503.75	1.85609	0.892267	0.000761962	0.0208627
ENSMUSG00000020897	469.684	612.596	279.134	0.455658	-1.13398	2.91402e-07	4.39174e-05
ENSMUSG00000020914	669.314	950.61	294.254	0.309542	-1.69179	1.517e-14	2.17196e-11
ENSMUSG00000020974	93.4104	120.662	57.0747	0.473012	-1.08005	0.00168661	0.0347454
ENSMUSG00000021185	1129.37	890.306	1448.13	1.62655	0.701814	0.00166923	0.0347454
ENSMUSG00000021377	750.485	954.661	478.25	0.500963	-0.997223	2.41163e-07	3.94611e-05
ENSMUSG00000021477	35024.5	29384	42545.2	1.44791	0.533968	0.00104055	0.0260227
ENSMUSG00000021536	208.542	158.335	275.484	1.73988	0.798985	0.00249348	0.0451903
ENSMUSG00000021559	594.211	393.686	861.578	2.18849	1.12994	7.46144e-07	0.000104224
ENSMUSG00000021597	256.98	338.128	148.782	0.440017	-1.18437	2.62996e-06	0.00026921
ENSMUSG00000021613	77.2673	42.391	123.769	2.9197	1.54582	0.000556111	0.0166915
ENSMUSG00000021713	363.204	458.185	236.563	0.516305	-0.953705	7.90249e-05	0.00383539
ENSMUSG00000021747	521.528	624.132	384.723	0.616413	-0.69803	0.00168421	0.0347454
ENSMUSG00000021835	2632.98	1606.05	4002.22	2.49196	1.31728	0.000922489	0.0239345
ENSMUSG00000021913	386.478	269.612	542.299	2.01141	1.00821	1.64547e-06	0.000204862
ENSMUSG00000021950	7591.19	4308.55	11968	2.77774	1.47391	2.55177e-11	1.82675e-08
ENSMUSG00000022090	1678.07	1306.6	2173.36	1.66336	0.734101	0.000150883	0.00617217
ENSMUSG00000022322	435.617	621.834	187.327	0.301249	-1.73097	4.3076e-06	0.000379533
ENSMUSG00000022454	621.475	388.998	931.444	2.39447	1.25971	4.1348e-05	0.00232157
ENSMUSG00000022594	2264.97	1638.58	3100.16	1.89198	0.9199	2.39345e-06	0.000258628
ENSMUSG00000022665	31797.1	19369.1	48367.8	2.49716	1.32029	7.58416e-08	1.49774e-05
ENSMUSG00000022960	84.1181	110.72	48.6484	0.439381	-1.18646	0.00224286	0.0423243
ENSMUSG00000023150	400.651	483.327	290.416	0.600867	-0.734881	0.00281849	0.0495137
ENSMUSG00000023852	877.484	1069.35	621.663	0.581347	-0.782528	0.000335336	0.011101
ENSMUSG00000023908	270.07	324.231	197.854	0.610225	-0.712587	0.0023524	0.043361
ENSMUSG00000023919	133.105	179.801	70.8433	0.394011	-1.34369	3.3251e-05	0.00194315
ENSMUSG00000023940	412.283	566.292	206.938	0.365427	-1.45234	3.33449e-10	1.73606e-07
ENSMUSG00000023960	1534.53	1100.82	2112.81	1.9193	0.940577	2.48334e-05	0.00158023
ENSMUSG00000024049	890.434	579.69	1304.76	2.25079	1.17043	0.000533318	0.0162463
ENSMUSG00000024059	411.357	254.052	621.096	2.44475	1.28969	8.41141e-08	1.55956e-05
ENSMUSG00000024081	1645.79	2005.18	1166.61	0.581797	-0.781413	0.000185541	0.00722853
ENSMUSG00000024174	170.109	211.305	115.181	0.545095	-0.87542	0.00224665	0.0423243
ENSMUSG00000024180	106.118	74.2605	148.595	2.001	1.00072	0.00149543	0.032505
ENSMUSG00000024187	1429.89	1148.52	1805.06	1.57165	0.652276	0.000792138	0.0213989
ENSMUSG00000024256	17.0824	6.0602	31.7787	5.24383	2.39062	0.00126037	0.0289886
ENSMUSG00000024290	1326.84	1581.96	986.673	0.623704	-0.681067	0.000903264	0.0239345
ENSMUSG00000024421	165.377	87.1052	269.74	3.09672	1.63074	2.83052e-07	4.38118e-05
ENSMUSG00000024542	947.069	1166.27	654.8	0.561448	-0.832776	3.62699e-05	0.00209816
ENSMUSG00000024789	488.844	611.752	324.967	0.531208	-0.912651	0.000206576	0.00783483
ENSMUSG00000024989	426.665	606.875	186.385	0.307122	-1.70312	8.44182e-08	1.55956e-05
ENSMUSG00000025085	266.272	183.141	377.113	2.05914	1.04204	0.000946998	0.0243204
ENSMUSG00000025185	4135.81	3087.64	5533.37	1.7921	0.841654	1.21641e-05	0.000870798
ENSMUSG00000025324	2274.76	1586.67	3192.22	2.01191	1.00856	0.000587119	0.0169962
ENSMUSG00000025451	1160.61	1360.41	894.22	0.657319	-0.605334	0.0024861	0.0451903
ENSMUSG00000025747	772.891	990.568	482.655	0.48725	-1.03726	0.000219797	0.00812116
ENSMUSG00000025925	1078.28	1380.89	674.804	0.488673	-1.03306	2.75752e-07	4.38118e-05
ENSMUSG00000026042	23581.3	19291.8	29300.5	1.51881	0.602939	0.000578603	0.0169064
ENSMUSG00000026072	192.247	244.124	123.078	0.504159	-0.988049	0.000493397	0.0151919
ENSMUSG00000026167	24.1676	8.91346	44.5064	4.99317	2.31996	0.00123408	0.0284984
ENSMUSG00000026249	4370.25	2382.37	7020.76	2.94696	1.55923	8.30876e-05	0.00396536
ENSMUSG00000026355	3342.98	4275.72	2099.32	0.490986	-1.02625	1.80014e-07	3.03218e-05
ENSMUSG00000026385	11344	8998.5	14471.2	1.60818	0.685431	0.000969502	0.0247872
ENSMUSG00000026429	347.322	432.77	233.391	0.539296	-0.890851	0.000205494	0.00783483
ENSMUSG00000026491	4523.33	5359.96	3407.83	0.635793	-0.65337	0.00119092	0.0279525
ENSMUSG00000026605	58.6465	82.1861	27.2603	0.33169	-1.59209	8.87766e-05	0.00406593
ENSMUSG00000026622	768.199	986.565	477.044	0.48354	-1.04829	0.000697839	0.0196873
ENSMUSG00000026646	145.244	212.313	55.8188	0.262909	-1.92737	0.00147543	0.0324581
ENSMUSG00000026683	1376.21	1842.86	754.007	0.409151	-1.2893	0.0013257	0.0301282
ENSMUSG00000026853	224.808	170.15	297.685	1.74955	0.806981	0.00154919	0.0333542
ENSMUSG00000027242	196.5	260.319	111.408	0.427966	-1.22443	5.86338e-06	0.000472567
ENSMUSG00000027306	1104.67	1445.66	650.014	0.44963	-1.15319	5.47265e-06	0.00045423
ENSMUSG00000027323	222.672	282.922	142.34	0.503105	-0.991068	0.000135304	0.0056977
ENSMUSG00000027326	533.353	780.249	204.159	0.261658	-1.93424	2.88976e-17	8.27483e-14
ENSMUSG00000027331	276.774	361.509	163.794	0.453083	-1.14215	5.7312e-05	0.00301125
ENSMUSG00000027349	771.351	951.646	530.958	0.557936	-0.841828	0.000112567	0.00499746
ENSMUSG00000027379	403.427	581.76	165.65	0.284739	-1.81229	6.70748e-12	6.40229e-09
ENSMUSG00000027423	1744.03	2016.83	1380.28	0.684381	-0.547128	0.0027753	0.048905
ENSMUSG00000027454	106.856	137.196	66.4035	0.484004	-1.04691	0.00227622	0.0426011
ENSMUSG00000027496	1336.95	1761.74	770.562	0.437386	-1.19302	0.001583	0.0338278
ENSMUSG00000027546	172.527	114.189	250.312	2.19209	1.1323	0.000264242	0.00922754
ENSMUSG00000027550	234.393	296.805	151.177	0.509348	-0.973277	0.00116535	0.0276928
ENSMUSG00000027596	92.9698	162.231	0.621482	0.00383084	-8.02812	7.16847e-09	2.56586e-06
ENSMUSG00000027656	1398.83	1071.7	1835	1.71223	0.775876	0.00168524	0.0347454
ENSMUSG00000027669	1398.79	1693.87	1005.36	0.593531	-0.752605	0.00215218	0.0414831
ENSMUSG00000027715	2517.88	3410.99	1327.07	0.389056	-1.36195	6.85365e-05	0.00344306
ENSMUSG00000027811	362.89	452.928	242.839	0.536154	-0.89928	0.000323619	0.0108384
ENSMUSG00000027959	361.122	480.642	201.762	0.419776	-1.25231	5.61265e-08	1.22988e-05
ENSMUSG00000028018	732.348	897.164	512.594	0.57135	-0.807554	0.000120768	0.00527968
ENSMUSG00000028224	312.488	391.24	207.485	0.530327	-0.915045	0.000650886	0.0185454
ENSMUSG00000028282	325.951	431.894	184.695	0.427639	-1.22554	1.30001e-06	0.000173144
ENSMUSG00000028369	6352.07	4417.68	8931.25	2.0217	1.01557	0.0023002	0.0427703
ENSMUSG00000028466	3950.72	3240.25	4898	1.51161	0.596086	0.00160573	0.034186
ENSMUSG00000028469	1000.82	793.097	1277.78	1.61113	0.688075	0.00167655	0.0347454
ENSMUSG00000028476	497.806	342.441	704.961	2.05864	1.04169	0.000702278	0.0197154
ENSMUSG00000028484	334.315	431.398	204.871	0.4749	-1.0743	2.6324e-06	0.00026921
ENSMUSG00000028587	131.321	173.899	74.5506	0.428701	-1.22196	0.000242275	0.0087817
ENSMUSG00000028671	880.518	678.258	1150.2	1.69581	0.761976	0.00155984	0.0334578
ENSMUSG00000028789	369.286	251.418	526.443	2.0939	1.06619	7.50826e-06	0.000589038
ENSMUSG00000028860	286.434	176.51	432.999	2.45312	1.29462	0.000116575	0.00513559
ENSMUSG00000028873	272.751	344.087	177.637	0.516254	-0.953846	8.79638e-05	0.00406593
ENSMUSG00000028933	196.442	242.683	134.786	0.555398	-0.848405	0.00110879	0.026907
ENSMUSG00000028937	978.969	741.939	1295.01	1.74544	0.803589	0.000923612	0.0239345
ENSMUSG00000028955	2695.59	2197.51	3359.69	1.52886	0.612459	0.00132237	0.0301282
ENSMUSG00000028964	1816.72	1172.71	2675.39	2.28137	1.1899	3.75457e-09	1.43349e-06
ENSMUSG00000028980	1737.99	1411.72	2173.03	1.53928	0.622252	0.00219764	0.0419529
ENSMUSG00000028989	1094.2	248.674	2221.58	8.9337	3.15926	8.12893e-14	9.31087e-11
ENSMUSG00000029030	1206.41	623.131	1984.11	3.1841	1.67089	3.74359e-16	7.14651e-13
ENSMUSG00000029070	11390.2	9484.77	13930.7	1.46875	0.554589	0.0022837	0.0426018
ENSMUSG00000029177	87.1753	111.654	54.5376	0.488454	-1.03371	0.00134264	0.0302728
ENSMUSG00000029414	272.436	378.62	130.857	0.345616	-1.53276	3.10726e-08	7.73707e-06
ENSMUSG00000029438	145.358	188.417	87.9466	0.466766	-1.09923	0.00116057	0.0276928
ENSMUSG00000029470	111.689	78.2766	156.238	1.99597	0.997092	0.00141487	0.0314069
ENSMUSG00000029516	329.442	417.667	211.808	0.507121	-0.979597	1.44444e-05	0.0009848
ENSMUSG00000029838	3507.37	4177.79	2613.48	0.625564	-0.67677	0.00213571	0.0413216
ENSMUSG00000030101	1544.15	1254.91	1929.79	1.53779	0.620859	0.00201177	0.0394569
ENSMUSG00000030409	1190.63	748.71	1779.87	2.37724	1.24929	0.000178586	0.00705353
ENSMUSG00000030512	566.479	688.981	403.144	0.585131	-0.77317	0.00141275	0.0314069
ENSMUSG00000030521	844.649	1017.2	614.578	0.604184	-0.726939	0.00107975	0.0264261
ENSMUSG00000030528	130.925	178.183	67.9142	0.381149	-1.39157	2.7574e-06	0.000273228
ENSMUSG00000030621	88.0637	44.4917	146.16	3.2851	1.71594	1.08769e-05	0.000808988
ENSMUSG00000030726	163.795	201.723	113.226	0.561293	-0.833174	0.0025813	0.0464878
ENSMUSG00000030867	4021.62	5109.6	2570.97	0.503166	-0.990894	0.00143265	0.0316788
ENSMUSG00000030978	2439.61	3018.4	1667.88	0.552573	-0.855764	5.17335e-06	0.000442205
ENSMUSG00000031266	247.745	190.586	323.958	1.6998	0.765365	0.0014984	0.032505
ENSMUSG00000031527	1430.53	1725.84	1036.78	0.600739	-0.73519	0.000562505	0.0166915
ENSMUSG00000031532	2828.84	2238.31	3616.2	1.61559	0.692064	0.000150445	0.00617217
ENSMUSG00000031592	1025.32	1240.5	738.407	0.595248	-0.748438	0.000143959	0.0060179
ENSMUSG00000031697	1316.52	1573.3	974.147	0.619174	-0.691582	0.000570468	0.0167542
ENSMUSG00000031740	27328.2	21687.5	34849.1	1.60688	0.684258	0.00106051	0.0262924
ENSMUSG00000031813	726.011	587.589	910.573	1.54968	0.631968	0.001543	0.0333464
ENSMUSG00000031849	312.535	110.197	582.319	5.28434	2.40172	1.19876e-05	0.000869026
ENSMUSG00000032046	961.954	788.643	1193.03	1.51277	0.597191	0.0017706	0.0362151
ENSMUSG00000032050	3608.71	4277.64	2716.8	0.635116	-0.654908	0.000570274	0.0167542
ENSMUSG00000032060	1116.84	779.852	1566.16	2.00828	1.00596	0.000350599	0.0114073
ENSMUSG00000032127	2237.95	1821.87	2792.72	1.53288	0.616247	0.00107364	0.0263893
ENSMUSG00000032212	454.289	548.061	329.26	0.600772	-0.735111	0.00221382	0.0421214
ENSMUSG00000032220	6796.35	5460.9	8576.94	1.57061	0.651326	0.00185079	0.0375869
ENSMUSG00000032221	163.063	217.104	91.0071	0.419186	-1.25434	1.79515e-05	0.00118171
ENSMUSG00000032232	5004.36	3630.19	6836.59	1.88326	0.913233	2.98051e-05	0.00178974
ENSMUSG00000032243	495.199	320.33	728.356	2.27377	1.18508	3.28712e-05	0.00194075
ENSMUSG00000032254	545.468	742.915	282.204	0.37986	-1.39646	1.01022e-10	6.42836e-08
ENSMUSG00000032328	1267.79	1592.11	835.376	0.524698	-0.93044	0.000328791	0.0109476
ENSMUSG00000032344	225.97	307.582	117.154	0.380888	-1.39256	7.36938e-05	0.00363831
ENSMUSG00000032440	4236.53	3180.46	5644.62	1.77478	0.82764	0.00117502	0.0278072
ENSMUSG00000032555	1470.73	1847.31	968.627	0.524344	-0.931416	5.01421e-06	0.000435097
ENSMUSG00000032815	464.003	549.051	350.605	0.638566	-0.647093	0.00171847	0.0352748
ENSMUSG00000033022	439.541	246.969	696.303	2.81939	1.49539	2.3578e-08	6.65748e-06
ENSMUSG00000033364	237.437	300.845	152.892	0.508208	-0.976508	0.0003791	0.0120617
ENSMUSG00000033411	280.698	354.393	182.436	0.514785	-0.957959	0.000253553	0.00901923
ENSMUSG00000033467	288.995	210.987	393.007	1.86271	0.8974	8.87629e-05	0.00406593
ENSMUSG00000033540	309.805	218.288	431.828	1.97825	0.984224	3.75917e-05	0.00215288
ENSMUSG00000033671	589.074	700.075	441.072	0.630034	-0.666497	0.00272296	0.0482799
ENSMUSG00000033799	492.443	600.004	349.028	0.581709	-0.78163	0.000995073	0.0251594
ENSMUSG00000033904	527.998	641.127	377.161	0.588278	-0.76543	0.000732188	0.0203555
ENSMUSG00000034218	389.169	469.795	281.667	0.599553	-0.73804	0.00260741	0.0468107
ENSMUSG00000034520	414.627	496.848	304.999	0.613867	-0.704001	0.0011026	0.0268705
ENSMUSG00000034684	2185.38	1444.52	3173.18	2.1967	1.13534	0.00047853	0.0148137
ENSMUSG00000034868	1494.35	1093.93	2028.24	1.85408	0.890704	8.93651e-05	0.00406593
ENSMUSG00000034993	3193.72	2509.21	4106.41	1.63654	0.710645	6.05911e-05	0.00309826
ENSMUSG00000035107	175.929	220.907	115.959	0.52492	-0.929831	0.00187506	0.0376788
ENSMUSG00000035133	636.498	757.919	474.603	0.626192	-0.675323	0.000923283	0.0239345
ENSMUSG00000035184	172.41	111.669	253.399	2.2692	1.18218	0.000190415	0.00736831
ENSMUSG00000035274	1772.45	2133.79	1290.66	0.604867	-0.72531	0.00115811	0.0276928
ENSMUSG00000035293	361.546	493.342	185.818	0.376652	-1.4087	1.03013e-08	3.47032e-06
ENSMUSG00000035623	441.829	530.532	323.558	0.609875	-0.713415	0.00193692	0.0383831
ENSMUSG00000036181	1298.56	948.195	1765.7	1.86217	0.896988	1.82086e-06	0.000217251
ENSMUSG00000036202	1016.41	1353.33	567.176	0.419095	-1.25465	3.93473e-10	1.87785e-07
ENSMUSG00000036223	110.894	153.856	53.6118	0.348454	-1.52096	3.20146e-06	0.000310758
ENSMUSG00000036636	1352.83	1098.72	1691.64	1.53964	0.622596	0.000813073	0.0218613
ENSMUSG00000036820	1759.09	1339.67	2318.31	1.73051	0.791194	2.56007e-05	0.00161115
ENSMUSG00000036916	35.961	52.7155	13.6216	0.258399	-1.95233	0.000587613	0.0169962
ENSMUSG00000037458	249.918	308.133	172.299	0.559171	-0.838639	0.000997237	0.0251594
ENSMUSG00000037466	600.676	742.51	411.564	0.554287	-0.851295	0.000106011	0.00478052
ENSMUSG00000037544	2410.03	3115.29	1469.67	0.47176	-1.08387	0.000352558	0.0114073
ENSMUSG00000037572	1109.02	1447.59	657.588	0.454264	-1.1384	2.52463e-08	6.65748e-06
ENSMUSG00000037846	148.516	201.995	77.2111	0.382242	-1.38744	1.11396e-05	0.000817901
ENSMUSG00000037995	112.095	150.605	60.7486	0.403363	-1.30985	0.000194811	0.00748781
ENSMUSG00000038047	210.12	282.487	113.63	0.402248	-1.31384	1.93116e-06	0.000225709
ENSMUSG00000038375	3722.54	2857.51	4875.91	1.70635	0.770911	0.000414048	0.0129577
ENSMUSG00000038379	188.375	267.127	83.3729	0.31211	-1.67987	4.29969e-06	0.000379533
ENSMUSG00000038463	5425.76	3667.67	7769.89	2.11848	1.08303	3.83189e-06	0.000353955
ENSMUSG00000038943	992.149	1308.84	569.899	0.435425	-1.19951	3.35487e-09	1.37238e-06
ENSMUSG00000039007	1063.29	743.573	1489.58	2.00328	1.00236	2.38686e-05	0.00153591
ENSMUSG00000039055	161.176	208.249	98.4121	0.472569	-1.0814	0.00038187	0.0120739
ENSMUSG00000039187	314.637	401.621	198.659	0.494641	-1.01555	0.00105181	0.02619
ENSMUSG00000039470	99.5709	132.768	55.3082	0.416578	-1.26334	0.00115639	0.0276928
ENSMUSG00000039523	186.837	140.28	248.913	1.7744	0.827335	0.00273895	0.0484135
ENSMUSG00000039662	2339.48	1890.71	2937.83	1.55382	0.63582	0.000261556	0.00918976
ENSMUSG00000039713	212.907	119.648	337.251	2.8187	1.49503	5.66797e-06	0.000463721
ENSMUSG00000039748	292.594	417.463	126.102	0.302069	-1.72705	1.93664e-11	1.58445e-08
ENSMUSG00000039768	462.556	341.067	624.542	1.83114	0.872744	5.83862e-05	0.0030398
ENSMUSG00000039787	715.62	550.494	935.787	1.6999	0.765453	0.000216183	0.0080395
ENSMUSG00000040084	2800.15	3590.09	1746.9	0.486589	-1.03923	1.12464e-06	0.000153352
ENSMUSG00000040204	1249.87	1745.49	589.046	0.337467	-1.56718	0.000127064	0.00541034
ENSMUSG00000040212	4155.99	3378.45	5192.71	1.53701	0.620126	0.00123402	0.0284984
ENSMUSG00000040407	813.341	969.796	604.735	0.623569	-0.681379	0.00120765	0.0282295
ENSMUSG00000040549	305.42	384.162	200.432	0.521738	-0.938604	0.000169692	0.00679598
ENSMUSG00000040714	303.331	232.374	397.941	1.7125	0.776107	0.00217608	0.0416804
ENSMUSG00000040811	478.273	358.111	638.487	1.78293	0.83425	0.000383701	0.0120739
ENSMUSG00000040813	1718.26	1429.01	2103.94	1.47231	0.558077	0.00204286	0.03993
ENSMUSG00000040997	4297.74	3051.89	5958.87	1.95252	0.965335	7.14037e-07	0.000102232
ENSMUSG00000041064	92.5268	132.117	39.7392	0.300787	-1.73318	5.94112e-06	0.000472567
ENSMUSG00000041238	449.087	538.396	330.007	0.612945	-0.70617	0.00223879	0.0423243
ENSMUSG00000041459	4737.52	5681	3479.56	0.61249	-0.707241	0.000158273	0.00642857
ENSMUSG00000041498	303.221	416.24	152.53	0.366449	-1.44832	5.79829e-08	1.22988e-05
ENSMUSG00000041859	2480.07	3010.03	1773.46	0.589184	-0.763209	3.89124e-05	0.00220645
ENSMUSG00000042029	1211.68	1740.83	506.144	0.290748	-1.78216	2.54144e-17	8.27483e-14
ENSMUSG00000042073	536.303	398.869	719.549	1.80397	0.851179	0.000208086	0.00784019
ENSMUSG00000042115	653.142	481.583	881.887	1.83123	0.872811	5.31565e-05	0.00284512
ENSMUSG00000042644	3154.34	2493.44	4035.54	1.61846	0.694621	5.68973e-05	0.00301125
ENSMUSG00000042712	461.691	625.168	243.72	0.389848	-1.35902	2.76711e-06	0.000273228
ENSMUSG00000042804	1066.23	770.99	1459.89	1.89352	0.921071	1.35693e-05	0.000947697
ENSMUSG00000043903	468.705	576.419	325.086	0.563975	-0.826298	0.000765102	0.0208627
ENSMUSG00000044037	556.053	422.416	734.236	1.73818	0.79758	8.75384e-05	0.00406593
ENSMUSG00000044702	181.791	226.015	122.824	0.543434	-0.879824	0.00188724	0.0377579
ENSMUSG00000045328	2489.58	3574.32	1043.25	0.291874	-1.77658	2.81817e-09	1.24151e-06
ENSMUSG00000045672	193.321	243.823	125.985	0.516706	-0.952584	0.00122242	0.0284585
ENSMUSG00000046591	143.397	186.583	85.8163	0.459936	-1.12049	0.000231897	0.00845907
ENSMUSG00000047419	98.7997	57.268	154.175	2.69217	1.42877	0.000258327	0.00913233
ENSMUSG00000047534	63.8694	96.1278	20.8581	0.216983	-2.20435	1.59894e-07	2.86161e-05
ENSMUSG00000047777	381.654	293.253	499.521	1.70338	0.768398	0.000910472	0.0239345
ENSMUSG00000048118	1147.26	1386.07	828.85	0.597984	-0.741821	0.000342913	0.0112866
ENSMUSG00000048279	154.144	197.178	96.7647	0.490747	-1.02695	0.00211101	0.0409822
ENSMUSG00000048327	1791.3	2394.51	987.032	0.412207	-1.27856	4.03158e-06	0.00036649
ENSMUSG00000049421	897.043	1064.2	674.17	0.633501	-0.658581	0.00161796	0.0343187
ENSMUSG00000050335	5539.96	3790.07	7873.16	2.07732	1.05472	3.43123e-08	8.18778e-06
ENSMUSG00000050708	33274.2	27665.2	40752.9	1.47307	0.558829	0.000522225	0.0159935
ENSMUSG00000050890	172.807	227.762	99.534	0.437009	-1.19426	0.00074761	0.0206839
ENSMUSG00000051223	1172.73	1405.06	862.961	0.614182	-0.703262	0.00271074	0.0482124
ENSMUSG00000051278	557.537	721.153	339.381	0.470608	-1.0874	1.74639e-06	0.000212799
ENSMUSG00000051378	418.871	531.406	268.825	0.505875	-0.983146	9.14566e-06	0.0007078
ENSMUSG00000051910	362.236	238.291	527.496	2.21367	1.14644	0.00187074	0.0376788
ENSMUSG00000052605	108.547	78.9577	147.999	1.87441	0.906434	0.00267556	0.047735
ENSMUSG00000052911	2308.35	1752.16	3049.95	1.74068	0.79965	0.000322825	0.0108384
ENSMUSG00000054619	161.159	101.524	240.673	2.37059	1.24524	7.63502e-05	0.00373724
ENSMUSG00000054889	97.1698	60.0808	146.622	2.44041	1.28713	0.000457218	0.0142309
ENSMUSG00000056216	350.6	441.501	229.398	0.519588	-0.944561	0.000125188	0.0053906
ENSMUSG00000056394	417.011	500.065	306.272	0.612464	-0.707303	0.000916924	0.0239345
ENSMUSG00000056596	1266.26	891.798	1765.54	1.97976	0.985322	3.48132e-07	5.11218e-05
ENSMUSG00000057335	2217.92	2615.39	1687.96	0.645397	-0.631742	0.00180958	0.0368806
ENSMUSG00000057534	401.974	167.809	714.195	4.25601	2.0895	0.000278937	0.00968166
ENSMUSG00000057541	1837.45	2177.46	1384.1	0.635648	-0.653699	0.00226237	0.0424807
ENSMUSG00000057751	216.344	110.386	357.623	3.23975	1.69588	5.48996e-08	1.22988e-05
ENSMUSG00000057969	706.22	261.423	1299.28	4.97004	2.31326	3.82081e-06	0.000353955
ENSMUSG00000058093	168.84	215.4	106.759	0.495633	-1.01266	0.00134024	0.0302728
ENSMUSG00000058290	318.783	396.339	215.375	0.54341	-0.879886	0.000123914	0.00537619
ENSMUSG00000058291	221.036	271.22	154.124	0.568264	-0.815368	0.00101749	0.0255577
ENSMUSG00000058883	81.7953	110.528	43.4848	0.393427	-1.34583	0.000247343	0.00890901
ENSMUSG00000059005	179.283	230.923	110.429	0.478205	-1.0643	0.00186712	0.0376788
ENSMUSG00000059423	583.933	700.469	428.551	0.611806	-0.708853	0.00215854	0.0414831
ENSMUSG00000059714	1066.11	791.555	1432.19	1.80934	0.855464	0.000127536	0.00541034
ENSMUSG00000059824	173.161	125.401	236.841	1.88867	0.917374	0.00235383	0.043361
ENSMUSG00000060032	4220.01	3349.8	5380.29	1.60616	0.683611	0.000108673	0.00486228
ENSMUSG00000060073	377.777	454.45	275.546	0.606329	-0.721827	0.00191188	0.0380185
ENSMUSG00000061603	685.971	533.289	889.546	1.66804	0.738151	0.00254164	0.0459178
ENSMUSG00000062510	123.849	158.794	77.2561	0.486517	-1.03944	0.00118864	0.0279525
ENSMUSG00000062619	245.04	185.444	324.501	1.74986	0.807239	0.00167499	0.0347454
ENSMUSG00000063659	226.908	289.743	143.127	0.493978	-1.01748	0.000644658	0.0185454
ENSMUSG00000063873	425.264	295.837	597.834	2.02083	1.01494	8.03275e-05	0.00386584
ENSMUSG00000066026	1130.71	743.605	1646.86	2.2147	1.14711	0.000249087	0.00891576
ENSMUSG00000066621	1250.93	960.248	1638.51	1.70634	0.770903	6.60472e-05	0.00334737
ENSMUSG00000067931	555.781	692.989	372.836	0.538012	-0.89429	0.00239854	0.0437466
ENSMUSG00000068794	287.951	184.349	426.086	2.3113	1.2087	1.66471e-05	0.00110858
ENSMUSG00000069793	525.574	702.239	290.021	0.412995	-1.2758	1.7851e-07	3.03218e-05
ENSMUSG00000071074	2169.47	1784.5	2682.77	1.50337	0.588205	0.00262398	0.046961
ENSMUSG00000072082	1327.94	1691.6	843.07	0.498387	-1.00466	2.22424e-06	0.000249769
ENSMUSG00000073700	587.893	443.687	780.168	1.75837	0.814242	5.07872e-05	0.00277008
ENSMUSG00000073802	7277.87	5627.96	9477.74	1.68404	0.751929	0.000171338	0.00681427
ENSMUSG00000074649	2561.44	2116.98	3154.05	1.48988	0.575198	0.00199279	0.0392485
ENSMUSG00000075334	128.565	80.2768	192.95	2.40355	1.26517	0.000314504	0.0107212
ENSMUSG00000078521	663.11	881.426	372.022	0.422069	-1.24445	1.26871e-08	4.03661e-06
ENSMUSG00000079139	175.036	230.37	101.257	0.439543	-1.18592	4.30486e-05	0.00239359
ENSMUSG00000087135	28.9557	47.0616	4.8144	0.1023	-3.28912	0.00014892	0.00617217
ENSMUSG00000091228	142.75	90.2632	212.733	2.35681	1.23683	7.36166e-05	0.00363831
ENSMUSG00000093565	333.849	398.745	247.321	0.620249	-0.689081	0.00163049	0.0344569
ENSMUSG00000095432	181.559	228.463	119.021	0.520965	-0.940743	0.0021058	0.0409822
ENSMUSG00000097099	196.635	246.693	129.89	0.526526	-0.925424	0.000560682	0.0166915
ENSMUSG00000097180	90.3826	116.861	55.0781	0.471313	-1.08524	0.00189218	0.0377579
ENSMUSG00000097908	586.977	695.959	441.668	0.634618	-0.65604	0.000670821	0.0190188
