# Supplementary material for: Quantitative analysis of chromatin interaction changes upon a 4.3 Mb deletion at mouse 4E2
Source: BMC Genomics. 2015 Nov 21;16:982. doi: 10.1186/s12864-015-2137-5 (PMC4654810; doi:10.1186/s12864-015-2137-5)
Supplement: Additional file 13: Table S12. — Candidate genes associated with different Monosomy 1p36 phenotypes. Their corresponding mouse homologues are shown in column 3, together with their chromosomal positions (columns 5,6). Their overlaps with df DIRs are displayed in columns 7–9, as well as the direction of change of the contact probabilities (1 = increase,–1 = decrease. Both compared to +129). RNA-Seq derived expression in Df/+ Bl6 MEFs is shown in columns 11,12. Mouse gene coordinates are expressed in NCBI37/mm9 assembly, while human is GRCh38. (XLSX 11 kb) [file 12864_2015_2137_MOESM13_ESM.xlsx]

## Sheet: SuppTable12
Supplementary Table 12.
Candidate genes associated with different Monosomy 1p36 phenotypes.
Phenotype	Human gene name	Ensembl Mouse ID	chr	Gene start	Gene end	DiffReg Start	DiffReg End	Viewpoints	Direction of change	DE	log2foldchange
Cardiovascular	WASF2	ENSMUSG00000028868	chr4	132686420	132755671	132694000	132737000	1	1	no
						132754000	132770000	1
Cardiovascular	LUZP1	ENSMUSG00000001089	chr4	136025676	136110695	136018000	136148000	2,11	-1	no
Cardiovascular	HSPG2	ENSMUSG00000028763	chr4	137024684	137126545	137021000	137055000	12	1,-1	no
						137081000	137132000	1,2
Cardiovascular	ECE1	ENSMUSG00000057530	chr4	137418152	137521144	137363000	137444000	2	-1	yes	0.78
Cardiovascular	CLCNKA	ENSMUSG00000033770	chr4	140940525	140954639	140870000	141251000	1x2,2x4,11x3,12x3	1,-1	no
Cardiovascular	SPEN	ENSMUSG00000040761	chr4	141023805	141094512	140870000	141251000	1x2,2x4,11x3,12x3	1,-1	no
Cardiovascular	PDPN	ENSMUSG00000028583	chr4	142857334	142889467					no
Cardiomyopathy	MASP2	ENSMUSG00000028979	chr4	147976663	147989608	147921000	147998000	11	-1	no
Cardiomyopathy	UBE4B	ENSMUSG00000028960	chr4	148702525	148800858	148706000	148716000	1	-1	no
Cardiovascular,Cardiomyopathy	RERE	ENSMUSG00000039852	chr4	149655755	149996075	149576000	149700000	1,2,12	1,-1	no
						149733000	149803000	2,12
						149815000	149895000	1,11
Cardiomyopathy	PRDM16	ENSMUSG00000039410	chr4	153690234	154010982			inside CNV		yes	1.43
Cardiovascular,Cardiomyopathy	SKI	ENSMUSG00000029050	chr4	154528184	154596701	154526000	154573000	11	1,-1	no
Dysmorphism, Neurologic						154578000	154780000	1x2,2,11x2,12
Cardiomyopathy, Neurologic	PRKCZ	ENSMUSG00000029053	chr4	154634238	154735470	154578000	154780000	1x2,2,11x2,12	1,-1	no
Seizures	GABRD	ENSMUSG00000029054	chr4	154759089	154772221	154578000	154780000	1x2,2,11x2,12	1,-1	no
Cardiovascular	DVL1	ENSMUSG00000029071	chr4	155221511	155233412	155227000	155336000	11	-1	no
